# Supplementary material for: Inhibition of HER2 signaling and breast cancer cell growth with a novel antibody targeting HER2 ECD III/IV
Source: PLoS One. 2026 Jan 15;21(1):e0338127. doi: 10.1371/journal.pone.0338127 (PMC12806845; doi:10.1371/journal.pone.0338127)
Supplement: S1 Data — (XLSX) [file pone.0338127.s008.xlsx]

## Sheet: Fig 1A
	1	2	3	4	5	6	7	8	9	10	11	12
A	0.926	0.96	1.028	0.066	2.346	2.238	2.397	0.066	2.414	2.369	2.355	0.067
B	2.157	2.127	2.127	0.066	2.148	2.125	2.299	0.072	2.196	2.25	2.219	0.066
C	1.948	1.944	1.881	0.067	1.214	1.228	1.198	0.065	2.163	2.099	2.059	0.066
D	2.095	2.076	2.065	0.066	2.028	2.128	2.078	0.064	2.147	2.172	2.157	0.064
E	2.233	2.316	2.227	0.07	2.242	2.318	2.32	0.066	0.068	0.064	0.064	0.062
F	1.492	1.504	1.483	0.074	1.817	1.823	1.819	0.068	0.067	0.066	0.067	0.063
G	1.506	1.544	1.466	0.065	1.53	1.55	1.528	0.063	0.066	0.065	0.069	0.067
H	1.919	1.839	1.864	0.067	1.221	1.249	1.306	0.066	0.07	0.091	0.068	0.075
		His tag IgG (no block)			Blank		His tag IgG (no block)-blank				Average		Normalize							His tag IgG (no block)
	T	2.414	2.369	2.355	0.067		2.347	2.302	2.288		2.31233		1.01499	0.995531	0.989477				T	1.01499	0.995531	0.989477
	P	2.196	2.25	2.219	0.066		2.13	2.184	2.153		2.15567		0.988093	1.01314	0.998763				P	0.988093	1.01314	0.998763
	m66	2.163	2.099	2.059	0.066		2.097	2.033	1.993		2.041		1.02744	1.02744	1.02744				m66	1.02744	0.99608	0.976482
	m75	2.147	2.172	2.157	0.064		2.083	2.108	2.093		2.09467		0.99443	1.00637	0.999204				m75	0.99443	1.00637	0.999204
																				no His tag T + His tag IgG
		no His tag T + His tag IgG					no His tag T + His tag IgG						Normalize						T	0.371919	0.386622	0.41603
	T	0.926	0.96	1.028	0.066		0.86	0.894	0.962				0.371919	0.386622	0.41603				P	0.970002	0.956085	0.956085
	P	2.157	2.127	2.127	0.066		2.091	2.061	2.061				0.970002	0.956085	0.956085				m66	0.921607	0.919647	0.88878
	m66	1.948	1.944	1.881	0.067		1.881	1.877	1.814				0.921607	0.919647	0.88878				m75	0.968651	0.95958	0.954328
	m75	2.095	2.076	2.065	0.066		2.029	2.01	1.999				0.968651	0.95958	0.954328
		no His tag P + His tag IgG					no His tag P + His tag IgG						Normalize							no His tag P + His tag IgG
	T	2.233	2.316	2.227	0.07		2.163	2.246	2.157				0.935419	0.971313	0.932824				T	0.935419	0.971313	0.932824
	P	1.492	1.504	1.483	0.074		1.418	1.43	1.409				0.657801	0.663368	0.653626				P	0.657801	0.663368	0.653626
	m66	1.506	1.544	1.466	0.065		1.441	1.479	1.401				0.706026	0.724645	0.686428				m66	0.706026	0.724645	0.686428
	m75	1.919	1.839	1.864	0.067		1.852	1.772	1.797				0.88415	0.845958	0.857893				m75	0.88415	0.845958	0.857893
		no His tag m66 + His tag IgG					no His tag m66 + His tag IgG						Normalize
	T	2.346	2.238	2.397	0.066		2.28	2.172	2.331				0.986017	0.939311	1.00807					no His tag m66 + His tag IgG
	P	2.148	2.125	2.299	0.072		2.076	2.053	2.227				0.963043	0.952374	1.03309				T	0.986017	0.939311	1.00807
	m66	1.214	1.228	1.198	0.065		1.149	1.163	1.133				0.562959	0.569819	0.55512				P	0.963043	0.952374	1.03309
	m75	2.028	2.128	2.078	0.064		1.964	2.064	2.014				0.937619	0.98536	0.961489				m66	0.562959	0.569819	0.55512
																			m75	0.937619	0.98536	0.961489
		no His tag m75 + His tag IgG					no His tag m75 + His tag IgG						Normalize
	T	2.242	2.318	2.32	0.066		2.176	2.252	2.254				0.941041	0.973908	0.974773
	P	1.817	1.823	1.819	0.068		1.749	1.755	1.751				0.81135	0.814133	0.812278					no His tag m75 + His tag IgG
	m66	1.53	1.55	1.528	0.063		1.467	1.487	1.465				0.718765	0.728564	0.717785				T	0.941041	0.973908	0.974773
	m75	1.221	1.249	1.306	0.066		1.155	1.183	1.24				0.5514	0.564768	0.59198				P	0.81135	0.814133	0.812278
																			m66	0.718765	0.728564	0.717785
																			m75	0.5514	0.564768	0.59198
	Block	His-T			His-P			His-m66			His-m75
	-	1.01499	0.995531	0.989477	0.988093	1.01314	0.998763	1.02744	0.99608	0.976482	0.99443	1.00637	0.999204
	T	0.371919	0.386622	0.41603	0.970002	0.956085	0.956085	0.921607	0.919647	0.88878	0.968651	0.95958	0.954328
	P	0.935419	0.971313	0.932824	0.657801	0.663368	0.653626	0.706026	0.724645	0.686428	0.88415	0.845958	0.857893
	m66	0.986017	0.939311	1.00807	0.963043	0.952374	1.03309	0.562959	0.569819	0.55512	0.937619	0.98536	0.961489
	m75	0.941041	0.973908	0.974773	0.81135	0.814133	0.812278	0.718765	0.728564	0.717785	0.5514	0.564768	0.59198

## Sheet: Fig 1B
		1	2	3	4	5	6	7	8	9	10	11	12
Trastuzumab	A	0	6.67	13.33	20	33.33	66.67	133.33	200	266.67	333.33	400		Concentration (nM)
	B	0	6.67	13.33	20	33.33	66.67	133.33	200	266.67	333.33	400
	C	0	6.67	13.33	20	33.33	66.67	133.33	200	266.67	333.33	400
Pertuzumab	D	0	6.67	13.33	20	33.33	66.67	133.33	200	266.67	333.33	400
	E	0	6.67	13.33	20	33.33	66.67	133.33	200	266.67	333.33	400
	F	0	6.67	13.33	20	33.33	66.67	133.33	200	266.67	333.33	400
							Concentration (nM)	T			P
Depth	Name	Statistic	#Cells				0	746	633	774	608	604	601
	A1.fcs		35184				6.67	23989	24136	24034	14109	13805	13609
>	A1.fcs/Lymphocytes	90.5	31827				13.33	33549	34414	34513	22697	22425	22326
> >	A1.fcs/Lymphocytes/Single Cells	99.5	31669				20	37292	38147	37152	28418	27972	27625
> > >	A1.fcs/Lymphocytes/Single Cells/Alexa Fluor 405-A, SSC-A subset	91.2	28887				33.33	43032	44150	44412	33309	32763	32627
> > > >	Mean : RL1-A = 746.35723877	746					66.67	45863	45757	46304	38102	36909	36605
> > > >	A1.fcs/Lymphocytes/Single Cells/Alexa Fluor 405-A, SSC-A subset/Alexa Fluor 647-A, SSC-A subset	0.88	254				133.33	47146	49064	48561	45204	44496	43694
	A2.fcs		33239				200	48843	50069	49296	46939	46304	45616
>	A2.fcs/Lymphocytes	94.1	31278				266.67	47979	48383	48919	45873	46287	44938
> >	A2.fcs/Lymphocytes/Single Cells	99.5	31134				333.33	49990	50875	51382	47521	47184	47155
> > >	A2.fcs/Lymphocytes/Single Cells/Alexa Fluor 405-A, SSC-A subset	93.4	29086				400	51613	52700	51628	49766	49525	48235
> > > >	Mean : RL1-A = 23988.53125	23989
> > > >	A2.fcs/Lymphocytes/Single Cells/Alexa Fluor 405-A, SSC-A subset/Alexa Fluor 647-A, SSC-A subset	100	29083
	A3.fcs		32934
>	A3.fcs/Lymphocytes	94.7	31192
> >	A3.fcs/Lymphocytes/Single Cells	99.7	31095
> > >	A3.fcs/Lymphocytes/Single Cells/Alexa Fluor 405-A, SSC-A subset	90.9	28264
> > > >	Mean : RL1-A = 33549.01171875	33549
> > > >	A3.fcs/Lymphocytes/Single Cells/Alexa Fluor 405-A, SSC-A subset/Alexa Fluor 647-A, SSC-A subset	100	28261
	A4.fcs		32953
>	A4.fcs/Lymphocytes	94.7	31222
> >	A4.fcs/Lymphocytes/Single Cells	99.7	31129
> > >	A4.fcs/Lymphocytes/Single Cells/Alexa Fluor 405-A, SSC-A subset	92.2	28712
> > > >	Mean : RL1-A = 37292.20703125	37292
> > > >	A4.fcs/Lymphocytes/Single Cells/Alexa Fluor 405-A, SSC-A subset/Alexa Fluor 647-A, SSC-A subset	100	28709
	A5.fcs		33190
>	A5.fcs/Lymphocytes	93.9	31179
> >	A5.fcs/Lymphocytes/Single Cells	99.6	31060
> > >	A5.fcs/Lymphocytes/Single Cells/Alexa Fluor 405-A, SSC-A subset	93.4	29001
> > > >	Mean : RL1-A = 43031.5859375	43032
> > > >	A5.fcs/Lymphocytes/Single Cells/Alexa Fluor 405-A, SSC-A subset/Alexa Fluor 647-A, SSC-A subset	100	28996
	A6.fcs		34359
>	A6.fcs/Lymphocytes	92.6	31802
> >	A6.fcs/Lymphocytes/Single Cells	99.5	31639
> > >	A6.fcs/Lymphocytes/Single Cells/Alexa Fluor 405-A, SSC-A subset	93	29429
> > > >	Mean : RL1-A = 45862.95703125	45863
> > > >	A6.fcs/Lymphocytes/Single Cells/Alexa Fluor 405-A, SSC-A subset/Alexa Fluor 647-A, SSC-A subset	100	29425
	A7.fcs		33118
>	A7.fcs/Lymphocytes	94.1	31171
> >	A7.fcs/Lymphocytes/Single Cells	99.6	31054
> > >	A7.fcs/Lymphocytes/Single Cells/Alexa Fluor 405-A, SSC-A subset	92.7	28774
> > > >	Mean : RL1-A = 47146.41796875	47146
> > > >	A7.fcs/Lymphocytes/Single Cells/Alexa Fluor 405-A, SSC-A subset/Alexa Fluor 647-A, SSC-A subset	100	28772
	A8.fcs		33238
>	A8.fcs/Lymphocytes	94	31259
> >	A8.fcs/Lymphocytes/Single Cells	99.6	31139
> > >	A8.fcs/Lymphocytes/Single Cells/Alexa Fluor 405-A, SSC-A subset	91.5	28498
> > > >	Mean : RL1-A = 48842.7109375	48843
> > > >	A8.fcs/Lymphocytes/Single Cells/Alexa Fluor 405-A, SSC-A subset/Alexa Fluor 647-A, SSC-A subset	100	28498
	A9.fcs		32750
>	A9.fcs/Lymphocytes	95.2	31178
> >	A9.fcs/Lymphocytes/Single Cells	99.7	31094
> > >	A9.fcs/Lymphocytes/Single Cells/Alexa Fluor 405-A, SSC-A subset	89.6	27846
> > > >	Mean : RL1-A = 47979.4609375	47979
> > > >	A9.fcs/Lymphocytes/Single Cells/Alexa Fluor 405-A, SSC-A subset/Alexa Fluor 647-A, SSC-A subset	100	27845
	A10.fcs		32737
>	A10.fcs/Lymphocytes	95.1	31144
> >	A10.fcs/Lymphocytes/Single Cells	99.7	31052
> > >	A10.fcs/Lymphocytes/Single Cells/Alexa Fluor 405-A, SSC-A subset	89.5	27781
> > > >	Mean : RL1-A = 49990.09765625	49990
> > > >	A10.fcs/Lymphocytes/Single Cells/Alexa Fluor 405-A, SSC-A subset/Alexa Fluor 647-A, SSC-A subset	100	27777
	A11.fcs		32866
>	A11.fcs/Lymphocytes	94.5	31066
> >	A11.fcs/Lymphocytes/Single Cells	99.7	30986
> > >	A11.fcs/Lymphocytes/Single Cells/Alexa Fluor 405-A, SSC-A subset	88.5	27429
> > > >	Mean : RL1-A = 51612.96484375	51613
> > > >	A11.fcs/Lymphocytes/Single Cells/Alexa Fluor 405-A, SSC-A subset/Alexa Fluor 647-A, SSC-A subset	100	27428
	B1.fcs		33493
>	B1.fcs/Lymphocytes	93.5	31310
> >	B1.fcs/Lymphocytes/Single Cells	99.6	31176
> > >	B1.fcs/Lymphocytes/Single Cells/Alexa Fluor 405-A, SSC-A subset	90.4	28171
> > > >	Mean : RL1-A = 662.769958496	663
> > > >	B1.fcs/Lymphocytes/Single Cells/Alexa Fluor 405-A, SSC-A subset/Alexa Fluor 647-A, SSC-A subset	0.51	144
	B2.fcs		34391
>	B2.fcs/Lymphocytes	91.6	31511
> >	B2.fcs/Lymphocytes/Single Cells	99.5	31342
> > >	B2.fcs/Lymphocytes/Single Cells/Alexa Fluor 405-A, SSC-A subset	91.6	28708
> > > >	Mean : RL1-A = 24135.9453125	24136
> > > >	B2.fcs/Lymphocytes/Single Cells/Alexa Fluor 405-A, SSC-A subset/Alexa Fluor 647-A, SSC-A subset	100	28707
	B3.fcs		33655
>	B3.fcs/Lymphocytes	92.9	31250
> >	B3.fcs/Lymphocytes/Single Cells	99.6	31139
> > >	B3.fcs/Lymphocytes/Single Cells/Alexa Fluor 405-A, SSC-A subset	90.7	28234
> > > >	Mean : RL1-A = 34414.44921875	34414
> > > >	B3.fcs/Lymphocytes/Single Cells/Alexa Fluor 405-A, SSC-A subset/Alexa Fluor 647-A, SSC-A subset	100	28233
	B4.fcs		33871
>	B4.fcs/Lymphocytes	92.5	31315
> >	B4.fcs/Lymphocytes/Single Cells	99.6	31187
> > >	B4.fcs/Lymphocytes/Single Cells/Alexa Fluor 405-A, SSC-A subset	91.6	28574
> > > >	Mean : RL1-A = 38146.625	38147
> > > >	B4.fcs/Lymphocytes/Single Cells/Alexa Fluor 405-A, SSC-A subset/Alexa Fluor 647-A, SSC-A subset	100	28570
	B5.fcs		34067
>	B5.fcs/Lymphocytes	92.1	31384
> >	B5.fcs/Lymphocytes/Single Cells	99.5	31237
> > >	B5.fcs/Lymphocytes/Single Cells/Alexa Fluor 405-A, SSC-A subset	93	29047
> > > >	Mean : RL1-A = 44150.11328125	44150
> > > >	B5.fcs/Lymphocytes/Single Cells/Alexa Fluor 405-A, SSC-A subset/Alexa Fluor 647-A, SSC-A subset	100	29042
	B6.fcs		34089
>	B6.fcs/Lymphocytes	92.2	31426
> >	B6.fcs/Lymphocytes/Single Cells	99.5	31284
> > >	B6.fcs/Lymphocytes/Single Cells/Alexa Fluor 405-A, SSC-A subset	91.4	28581
> > > >	Mean : RL1-A = 45757.390625	45757
> > > >	B6.fcs/Lymphocytes/Single Cells/Alexa Fluor 405-A, SSC-A subset/Alexa Fluor 647-A, SSC-A subset	100	28578
	B7.fcs		34477
>	B7.fcs/Lymphocytes	91.4	31522
> >	B7.fcs/Lymphocytes/Single Cells	99.4	31341
> > >	B7.fcs/Lymphocytes/Single Cells/Alexa Fluor 405-A, SSC-A subset	92.2	28887
> > > >	Mean : RL1-A = 49064.26171875	49064
> > > >	B7.fcs/Lymphocytes/Single Cells/Alexa Fluor 405-A, SSC-A subset/Alexa Fluor 647-A, SSC-A subset	100	28884
	B8.fcs		34147
>	B8.fcs/Lymphocytes	91.9	31389
> >	B8.fcs/Lymphocytes/Single Cells	99.6	31263
> > >	B8.fcs/Lymphocytes/Single Cells/Alexa Fluor 405-A, SSC-A subset	90.9	28413
> > > >	Mean : RL1-A = 50069.26953125	50069
> > > >	B8.fcs/Lymphocytes/Single Cells/Alexa Fluor 405-A, SSC-A subset/Alexa Fluor 647-A, SSC-A subset	100	28410
	B9.fcs		33265
>	B9.fcs/Lymphocytes	93.8	31207
> >	B9.fcs/Lymphocytes/Single Cells	99.7	31102
> > >	B9.fcs/Lymphocytes/Single Cells/Alexa Fluor 405-A, SSC-A subset	89.3	27765
> > > >	Mean : RL1-A = 48383.328125	48383
> > > >	B9.fcs/Lymphocytes/Single Cells/Alexa Fluor 405-A, SSC-A subset/Alexa Fluor 647-A, SSC-A subset	100	27761
	B10.fcs		33517
>	B10.fcs/Lymphocytes	93.5	31322
> >	B10.fcs/Lymphocytes/Single Cells	99.6	31211
> > >	B10.fcs/Lymphocytes/Single Cells/Alexa Fluor 405-A, SSC-A subset	88.6	27657
> > > >	Mean : RL1-A = 50874.66796875	50875
> > > >	B10.fcs/Lymphocytes/Single Cells/Alexa Fluor 405-A, SSC-A subset/Alexa Fluor 647-A, SSC-A subset	100	27656
	B11.fcs		33812
>	B11.fcs/Lymphocytes	92.9	31401
> >	B11.fcs/Lymphocytes/Single Cells	99.6	31273
> > >	B11.fcs/Lymphocytes/Single Cells/Alexa Fluor 405-A, SSC-A subset	89.9	28115
> > > >	Mean : RL1-A = 52700.0078125	52700
> > > >	B11.fcs/Lymphocytes/Single Cells/Alexa Fluor 405-A, SSC-A subset/Alexa Fluor 647-A, SSC-A subset	100	28115
	C1.fcs		33884
>	C1.fcs/Lymphocytes	92.7	31394
> >	C1.fcs/Lymphocytes/Single Cells	99.5	31251
> > >	C1.fcs/Lymphocytes/Single Cells/Alexa Fluor 405-A, SSC-A subset	89.7	28027
> > > >	Mean : RL1-A = 773.632019043	774
> > > >	C1.fcs/Lymphocytes/Single Cells/Alexa Fluor 405-A, SSC-A subset/Alexa Fluor 647-A, SSC-A subset	0.54	151
	C2.fcs		34336
>	C2.fcs/Lymphocytes	91.6	31461
> >	C2.fcs/Lymphocytes/Single Cells	99.6	31323
> > >	C2.fcs/Lymphocytes/Single Cells/Alexa Fluor 405-A, SSC-A subset	90.9	28481
> > > >	Mean : RL1-A = 24034.09375	24034
> > > >	C2.fcs/Lymphocytes/Single Cells/Alexa Fluor 405-A, SSC-A subset/Alexa Fluor 647-A, SSC-A subset	100	28476
	C3.fcs		34156
>	C3.fcs/Lymphocytes	92.2	31478
> >	C3.fcs/Lymphocytes/Single Cells	99.5	31322
> > >	C3.fcs/Lymphocytes/Single Cells/Alexa Fluor 405-A, SSC-A subset	91.9	28781
> > > >	Mean : RL1-A = 34512.65234375	34513
> > > >	C3.fcs/Lymphocytes/Single Cells/Alexa Fluor 405-A, SSC-A subset/Alexa Fluor 647-A, SSC-A subset	100	28779
	C4.fcs		33087
>	C4.fcs/Lymphocytes	94	31102
> >	C4.fcs/Lymphocytes/Single Cells	99.6	30992
> > >	C4.fcs/Lymphocytes/Single Cells/Alexa Fluor 405-A, SSC-A subset	91.4	28342
> > > >	Mean : RL1-A = 37151.6640625	37152
> > > >	C4.fcs/Lymphocytes/Single Cells/Alexa Fluor 405-A, SSC-A subset/Alexa Fluor 647-A, SSC-A subset	100	28340
	C5.fcs		34441
>	C5.fcs/Lymphocytes	91.6	31561
> >	C5.fcs/Lymphocytes/Single Cells	99.5	31416
> > >	C5.fcs/Lymphocytes/Single Cells/Alexa Fluor 405-A, SSC-A subset	92.5	29066
> > > >	Mean : RL1-A = 44412.203125	44412
> > > >	C5.fcs/Lymphocytes/Single Cells/Alexa Fluor 405-A, SSC-A subset/Alexa Fluor 647-A, SSC-A subset	100	29065
	C6.fcs		34421
>	C6.fcs/Lymphocytes	91.6	31524
> >	C6.fcs/Lymphocytes/Single Cells	99.5	31368
> > >	C6.fcs/Lymphocytes/Single Cells/Alexa Fluor 405-A, SSC-A subset	90.4	28363
> > > >	Mean : RL1-A = 46303.56640625	46304
> > > >	C6.fcs/Lymphocytes/Single Cells/Alexa Fluor 405-A, SSC-A subset/Alexa Fluor 647-A, SSC-A subset	100	28362
	C7.fcs		34427
>	C7.fcs/Lymphocytes	91.6	31540
> >	C7.fcs/Lymphocytes/Single Cells	99.5	31379
> > >	C7.fcs/Lymphocytes/Single Cells/Alexa Fluor 405-A, SSC-A subset	91.2	28614
> > > >	Mean : RL1-A = 48560.98046875	48561
> > > >	C7.fcs/Lymphocytes/Single Cells/Alexa Fluor 405-A, SSC-A subset/Alexa Fluor 647-A, SSC-A subset	100	28612
	C8.fcs		33841
>	C8.fcs/Lymphocytes	92.6	31327
> >	C8.fcs/Lymphocytes/Single Cells	99.6	31194
> > >	C8.fcs/Lymphocytes/Single Cells/Alexa Fluor 405-A, SSC-A subset	90.2	28137
> > > >	Mean : RL1-A = 49296.078125	49296
> > > >	C8.fcs/Lymphocytes/Single Cells/Alexa Fluor 405-A, SSC-A subset/Alexa Fluor 647-A, SSC-A subset	100	28135
	C9.fcs		33361
>	C9.fcs/Lymphocytes	93.7	31266
> >	C9.fcs/Lymphocytes/Single Cells	99.6	31156
> > >	C9.fcs/Lymphocytes/Single Cells/Alexa Fluor 405-A, SSC-A subset	89.7	27946
> > > >	Mean : RL1-A = 48919.26953125	48919
> > > >	C9.fcs/Lymphocytes/Single Cells/Alexa Fluor 405-A, SSC-A subset/Alexa Fluor 647-A, SSC-A subset	100	27942
	C10.fcs		33629
>	C10.fcs/Lymphocytes	93.2	31353
> >	C10.fcs/Lymphocytes/Single Cells	99.6	31216
> > >	C10.fcs/Lymphocytes/Single Cells/Alexa Fluor 405-A, SSC-A subset	89.7	28008
> > > >	Mean : RL1-A = 51381.65625	51382
> > > >	C10.fcs/Lymphocytes/Single Cells/Alexa Fluor 405-A, SSC-A subset/Alexa Fluor 647-A, SSC-A subset	100	28005
	C11.fcs		33290
>	C11.fcs/Lymphocytes	93.9	31247
> >	C11.fcs/Lymphocytes/Single Cells	99.7	31138
> > >	C11.fcs/Lymphocytes/Single Cells/Alexa Fluor 405-A, SSC-A subset	88	27417
> > > >	Mean : RL1-A = 51628.19140625	51628
> > > >	C11.fcs/Lymphocytes/Single Cells/Alexa Fluor 405-A, SSC-A subset/Alexa Fluor 647-A, SSC-A subset	100	27414
	D1.fcs		33110
>	D1.fcs/Lymphocytes	94.6	31320
> >	D1.fcs/Lymphocytes/Single Cells	99.6	31210
> > >	D1.fcs/Lymphocytes/Single Cells/Alexa Fluor 405-A, SSC-A subset	87.4	27286
> > > >	Mean : RL1-A = 608.277038574	608
> > > >	D1.fcs/Lymphocytes/Single Cells/Alexa Fluor 405-A, SSC-A subset/Alexa Fluor 647-A, SSC-A subset	0.4	108
	D2.fcs		33663
>	D2.fcs/Lymphocytes	93.2	31372
> >	D2.fcs/Lymphocytes/Single Cells	99.6	31262
> > >	D2.fcs/Lymphocytes/Single Cells/Alexa Fluor 405-A, SSC-A subset	90.6	28330
> > > >	Mean : RL1-A = 14109.0703125	14109
> > > >	D2.fcs/Lymphocytes/Single Cells/Alexa Fluor 405-A, SSC-A subset/Alexa Fluor 647-A, SSC-A subset	99.9	28311
	D3.fcs		33369
>	D3.fcs/Lymphocytes	93.8	31299
> >	D3.fcs/Lymphocytes/Single Cells	99.7	31198
> > >	D3.fcs/Lymphocytes/Single Cells/Alexa Fluor 405-A, SSC-A subset	89.6	27938
> > > >	Mean : RL1-A = 22696.642578125	22697
> > > >	D3.fcs/Lymphocytes/Single Cells/Alexa Fluor 405-A, SSC-A subset/Alexa Fluor 647-A, SSC-A subset	100	27933
	D4.fcs		33516
>	D4.fcs/Lymphocytes	93.4	31299
> >	D4.fcs/Lymphocytes/Single Cells	99.6	31189
> > >	D4.fcs/Lymphocytes/Single Cells/Alexa Fluor 405-A, SSC-A subset	91.1	28419
> > > >	Mean : RL1-A = 28417.67578125	28418
> > > >	D4.fcs/Lymphocytes/Single Cells/Alexa Fluor 405-A, SSC-A subset/Alexa Fluor 647-A, SSC-A subset	100	28415
	D5.fcs		34562
>	D5.fcs/Lymphocytes	91.6	31659
> >	D5.fcs/Lymphocytes/Single Cells	99.5	31504
> > >	D5.fcs/Lymphocytes/Single Cells/Alexa Fluor 405-A, SSC-A subset	90.8	28601
> > > >	Mean : RL1-A = 33308.98828125	33309
> > > >	D5.fcs/Lymphocytes/Single Cells/Alexa Fluor 405-A, SSC-A subset/Alexa Fluor 647-A, SSC-A subset	100	28600
	D6.fcs		33594
>	D6.fcs/Lymphocytes	93.4	31366
> >	D6.fcs/Lymphocytes/Single Cells	99.6	31253
> > >	D6.fcs/Lymphocytes/Single Cells/Alexa Fluor 405-A, SSC-A subset	90.1	28157
> > > >	Mean : RL1-A = 38101.75390625	38102
> > > >	D6.fcs/Lymphocytes/Single Cells/Alexa Fluor 405-A, SSC-A subset/Alexa Fluor 647-A, SSC-A subset	100	28154
	D7.fcs		33848
>	D7.fcs/Lymphocytes	93	31471
> >	D7.fcs/Lymphocytes/Single Cells	99.6	31346
> > >	D7.fcs/Lymphocytes/Single Cells/Alexa Fluor 405-A, SSC-A subset	89.2	27972
> > > >	Mean : RL1-A = 45204.203125	45204
> > > >	D7.fcs/Lymphocytes/Single Cells/Alexa Fluor 405-A, SSC-A subset/Alexa Fluor 647-A, SSC-A subset	100	27971
	D8.fcs		33763
>	D8.fcs/Lymphocytes	92.8	31335
> >	D8.fcs/Lymphocytes/Single Cells	99.7	31235
> > >	D8.fcs/Lymphocytes/Single Cells/Alexa Fluor 405-A, SSC-A subset	90.5	28271
> > > >	Mean : RL1-A = 46938.62109375	46939
> > > >	D8.fcs/Lymphocytes/Single Cells/Alexa Fluor 405-A, SSC-A subset/Alexa Fluor 647-A, SSC-A subset	100	28268
	D9.fcs		33170
>	D9.fcs/Lymphocytes	94.5	31340
> >	D9.fcs/Lymphocytes/Single Cells	99.7	31243
> > >	D9.fcs/Lymphocytes/Single Cells/Alexa Fluor 405-A, SSC-A subset	87.2	27239
> > > >	Mean : RL1-A = 45872.89453125	45873
> > > >	D9.fcs/Lymphocytes/Single Cells/Alexa Fluor 405-A, SSC-A subset/Alexa Fluor 647-A, SSC-A subset	100	27235
	D10.fcs		33196
>	D10.fcs/Lymphocytes	94.4	31326
> >	D10.fcs/Lymphocytes/Single Cells	99.7	31227
> > >	D10.fcs/Lymphocytes/Single Cells/Alexa Fluor 405-A, SSC-A subset	88.5	27627
> > > >	Mean : RL1-A = 47521.4296875	47521
> > > >	D10.fcs/Lymphocytes/Single Cells/Alexa Fluor 405-A, SSC-A subset/Alexa Fluor 647-A, SSC-A subset	100	27626
	D11.fcs		33704
>	D11.fcs/Lymphocytes	93.2	31427
> >	D11.fcs/Lymphocytes/Single Cells	99.6	31310
> > >	D11.fcs/Lymphocytes/Single Cells/Alexa Fluor 405-A, SSC-A subset	90.3	28276
> > > >	Mean : RL1-A = 49765.67578125	49766
> > > >	D11.fcs/Lymphocytes/Single Cells/Alexa Fluor 405-A, SSC-A subset/Alexa Fluor 647-A, SSC-A subset	100	28274
	D12.fcs		33598
>	D12.fcs/Lymphocytes	93.4	31378
> >	D12.fcs/Lymphocytes/Single Cells	99.6	31260
> > >	D12.fcs/Lymphocytes/Single Cells/Alexa Fluor 405-A, SSC-A subset	91	28459
> > > >	Mean : RL1-A = 1561.270874023	1561
> > > >	D12.fcs/Lymphocytes/Single Cells/Alexa Fluor 405-A, SSC-A subset/Alexa Fluor 647-A, SSC-A subset	9.43	2684
	E1.fcs		33607
>	E1.fcs/Lymphocytes	93.8	31508
> >	E1.fcs/Lymphocytes/Single Cells	99.7	31404
> > >	E1.fcs/Lymphocytes/Single Cells/Alexa Fluor 405-A, SSC-A subset	86.1	27029
> > > >	Mean : RL1-A = 603.522705078	604
> > > >	E1.fcs/Lymphocytes/Single Cells/Alexa Fluor 405-A, SSC-A subset/Alexa Fluor 647-A, SSC-A subset	0.32	86
	E2.fcs		33786
>	E2.fcs/Lymphocytes	93.2	31503
> >	E2.fcs/Lymphocytes/Single Cells	99.7	31400
> > >	E2.fcs/Lymphocytes/Single Cells/Alexa Fluor 405-A, SSC-A subset	89.4	28069
> > > >	Mean : RL1-A = 13805.244140625	13805
> > > >	E2.fcs/Lymphocytes/Single Cells/Alexa Fluor 405-A, SSC-A subset/Alexa Fluor 647-A, SSC-A subset	100	28059
	E3.fcs		33900
>	E3.fcs/Lymphocytes	93	31521
> >	E3.fcs/Lymphocytes/Single Cells	99.7	31412
> > >	E3.fcs/Lymphocytes/Single Cells/Alexa Fluor 405-A, SSC-A subset	88.8	27888
> > > >	Mean : RL1-A = 22424.89453125	22425
> > > >	E3.fcs/Lymphocytes/Single Cells/Alexa Fluor 405-A, SSC-A subset/Alexa Fluor 647-A, SSC-A subset	100	27886
	E4.fcs		33718
>	E4.fcs/Lymphocytes	93.2	31430
> >	E4.fcs/Lymphocytes/Single Cells	99.7	31329
> > >	E4.fcs/Lymphocytes/Single Cells/Alexa Fluor 405-A, SSC-A subset	91.3	28599
> > > >	Mean : RL1-A = 27971.900390625	27972
> > > >	E4.fcs/Lymphocytes/Single Cells/Alexa Fluor 405-A, SSC-A subset/Alexa Fluor 647-A, SSC-A subset	100	28598
	E5.fcs		34009
>	E5.fcs/Lymphocytes	92.6	31492
> >	E5.fcs/Lymphocytes/Single Cells	99.7	31383
> > >	E5.fcs/Lymphocytes/Single Cells/Alexa Fluor 405-A, SSC-A subset	90.5	28397
> > > >	Mean : RL1-A = 32763.259765625	32763
> > > >	E5.fcs/Lymphocytes/Single Cells/Alexa Fluor 405-A, SSC-A subset/Alexa Fluor 647-A, SSC-A subset	100	28393
	E6.fcs		33635
>	E6.fcs/Lymphocytes	93.5	31444
> >	E6.fcs/Lymphocytes/Single Cells	99.6	31328
> > >	E6.fcs/Lymphocytes/Single Cells/Alexa Fluor 405-A, SSC-A subset	89.4	28008
> > > >	Mean : RL1-A = 36908.99609375	36909
> > > >	E6.fcs/Lymphocytes/Single Cells/Alexa Fluor 405-A, SSC-A subset/Alexa Fluor 647-A, SSC-A subset	100	28006
	E7.fcs		33933
>	E7.fcs/Lymphocytes	92.7	31454
> >	E7.fcs/Lymphocytes/Single Cells	99.7	31346
> > >	E7.fcs/Lymphocytes/Single Cells/Alexa Fluor 405-A, SSC-A subset	89.6	28081
> > > >	Mean : RL1-A = 44496.39453125	44496
> > > >	E7.fcs/Lymphocytes/Single Cells/Alexa Fluor 405-A, SSC-A subset/Alexa Fluor 647-A, SSC-A subset	100	28081
	E8.fcs		33955
>	E8.fcs/Lymphocytes	92.9	31550
> >	E8.fcs/Lymphocytes/Single Cells	99.6	31438
> > >	E8.fcs/Lymphocytes/Single Cells/Alexa Fluor 405-A, SSC-A subset	88.9	27963
> > > >	Mean : RL1-A = 46303.5859375	46304
> > > >	E8.fcs/Lymphocytes/Single Cells/Alexa Fluor 405-A, SSC-A subset/Alexa Fluor 647-A, SSC-A subset	100	27960
	E9.fcs		33598
>	E9.fcs/Lymphocytes	93.5	31410
> >	E9.fcs/Lymphocytes/Single Cells	99.7	31310
> > >	E9.fcs/Lymphocytes/Single Cells/Alexa Fluor 405-A, SSC-A subset	87	27243
> > > >	Mean : RL1-A = 46286.53125	46287
> > > >	E9.fcs/Lymphocytes/Single Cells/Alexa Fluor 405-A, SSC-A subset/Alexa Fluor 647-A, SSC-A subset	100	27240
	E10.fcs		33865
>	E10.fcs/Lymphocytes	93.1	31532
> >	E10.fcs/Lymphocytes/Single Cells	99.7	31434
> > >	E10.fcs/Lymphocytes/Single Cells/Alexa Fluor 405-A, SSC-A subset	87.3	27437
> > > >	Mean : RL1-A = 47184.40234375	47184
> > > >	E10.fcs/Lymphocytes/Single Cells/Alexa Fluor 405-A, SSC-A subset/Alexa Fluor 647-A, SSC-A subset	100	27436
	E11.fcs		33701
>	E11.fcs/Lymphocytes	93.4	31472
> >	E11.fcs/Lymphocytes/Single Cells	99.6	31359
> > >	E11.fcs/Lymphocytes/Single Cells/Alexa Fluor 405-A, SSC-A subset	89.7	28144
> > > >	Mean : RL1-A = 49524.953125	49525
> > > >	E11.fcs/Lymphocytes/Single Cells/Alexa Fluor 405-A, SSC-A subset/Alexa Fluor 647-A, SSC-A subset	100	28140
	E12.fcs		33611
>	E12.fcs/Lymphocytes	93.6	31466
> >	E12.fcs/Lymphocytes/Single Cells	99.7	31368
> > >	E12.fcs/Lymphocytes/Single Cells/Alexa Fluor 405-A, SSC-A subset	90.6	28423
> > > >	Mean : RL1-A = 1548.838134766	1549
> > > >	E12.fcs/Lymphocytes/Single Cells/Alexa Fluor 405-A, SSC-A subset/Alexa Fluor 647-A, SSC-A subset	9.13	2595
	F1.fcs		33856
>	F1.fcs/Lymphocytes	93.3	31594
> >	F1.fcs/Lymphocytes/Single Cells	99.6	31480
> > >	F1.fcs/Lymphocytes/Single Cells/Alexa Fluor 405-A, SSC-A subset	86.3	27172
> > > >	Mean : RL1-A = 601.09967041	601
> > > >	F1.fcs/Lymphocytes/Single Cells/Alexa Fluor 405-A, SSC-A subset/Alexa Fluor 647-A, SSC-A subset	0.35	95
	F2.fcs		33847
>	F2.fcs/Lymphocytes	93.1	31523
> >	F2.fcs/Lymphocytes/Single Cells	99.7	31422
> > >	F2.fcs/Lymphocytes/Single Cells/Alexa Fluor 405-A, SSC-A subset	89.5	28114
> > > >	Mean : RL1-A = 13608.881835938	13609
> > > >	F2.fcs/Lymphocytes/Single Cells/Alexa Fluor 405-A, SSC-A subset/Alexa Fluor 647-A, SSC-A subset	100	28105
	F3.fcs		34251
>	F3.fcs/Lymphocytes	92.4	31645
> >	F3.fcs/Lymphocytes/Single Cells	99.6	31532
> > >	F3.fcs/Lymphocytes/Single Cells/Alexa Fluor 405-A, SSC-A subset	89.8	28322
> > > >	Mean : RL1-A = 22326.15234375	22326
> > > >	F3.fcs/Lymphocytes/Single Cells/Alexa Fluor 405-A, SSC-A subset/Alexa Fluor 647-A, SSC-A subset	100	28322
	F4.fcs		33869
>	F4.fcs/Lymphocytes	93	31505
> >	F4.fcs/Lymphocytes/Single Cells	99.7	31397
> > >	F4.fcs/Lymphocytes/Single Cells/Alexa Fluor 405-A, SSC-A subset	90.7	28488
> > > >	Mean : RL1-A = 27624.626953125	27625
> > > >	F4.fcs/Lymphocytes/Single Cells/Alexa Fluor 405-A, SSC-A subset/Alexa Fluor 647-A, SSC-A subset	100	28484
	F5.fcs		34470
>	F5.fcs/Lymphocytes	91.8	31651
> >	F5.fcs/Lymphocytes/Single Cells	99.6	31521
> > >	F5.fcs/Lymphocytes/Single Cells/Alexa Fluor 405-A, SSC-A subset	90.4	28490
> > > >	Mean : RL1-A = 32626.6640625	32627
> > > >	F5.fcs/Lymphocytes/Single Cells/Alexa Fluor 405-A, SSC-A subset/Alexa Fluor 647-A, SSC-A subset	100	28483
	F6.fcs		33530
>	F6.fcs/Lymphocytes	93.9	31475
> >	F6.fcs/Lymphocytes/Single Cells	99.7	31376
> > >	F6.fcs/Lymphocytes/Single Cells/Alexa Fluor 405-A, SSC-A subset	89.3	28013
> > > >	Mean : RL1-A = 36604.9375	36605
> > > >	F6.fcs/Lymphocytes/Single Cells/Alexa Fluor 405-A, SSC-A subset/Alexa Fluor 647-A, SSC-A subset	100	28012
	F7.fcs		34096
>	F7.fcs/Lymphocytes	92.6	31566
> >	F7.fcs/Lymphocytes/Single Cells	99.6	31455
> > >	F7.fcs/Lymphocytes/Single Cells/Alexa Fluor 405-A, SSC-A subset	88.3	27778
> > > >	Mean : RL1-A = 43693.76171875	43694
> > > >	F7.fcs/Lymphocytes/Single Cells/Alexa Fluor 405-A, SSC-A subset/Alexa Fluor 647-A, SSC-A subset	100	27776
	F8.fcs		34270
>	F8.fcs/Lymphocytes	92.5	31693
> >	F8.fcs/Lymphocytes/Single Cells	99.6	31574
> > >	F8.fcs/Lymphocytes/Single Cells/Alexa Fluor 405-A, SSC-A subset	89.1	28119
> > > >	Mean : RL1-A = 45616.1640625	45616
> > > >	F8.fcs/Lymphocytes/Single Cells/Alexa Fluor 405-A, SSC-A subset/Alexa Fluor 647-A, SSC-A subset	100	28117
	F9.fcs		33846
>	F9.fcs/Lymphocytes	93.2	31532
> >	F9.fcs/Lymphocytes/Single Cells	99.7	31449
> > >	F9.fcs/Lymphocytes/Single Cells/Alexa Fluor 405-A, SSC-A subset	88.2	27733
> > > >	Mean : RL1-A = 44938.1640625	44938
> > > >	F9.fcs/Lymphocytes/Single Cells/Alexa Fluor 405-A, SSC-A subset/Alexa Fluor 647-A, SSC-A subset	100	27730
	F10.fcs		34410
>	F10.fcs/Lymphocytes	92.1	31703
> >	F10.fcs/Lymphocytes/Single Cells	99.6	31590
> > >	F10.fcs/Lymphocytes/Single Cells/Alexa Fluor 405-A, SSC-A subset	87.8	27732
> > > >	Mean : RL1-A = 47155.32421875	47155
> > > >	F10.fcs/Lymphocytes/Single Cells/Alexa Fluor 405-A, SSC-A subset/Alexa Fluor 647-A, SSC-A subset	100	27730
	F11.fcs		33810
>	F11.fcs/Lymphocytes	93.1	31462
> >	F11.fcs/Lymphocytes/Single Cells	99.7	31361
> > >	F11.fcs/Lymphocytes/Single Cells/Alexa Fluor 405-A, SSC-A subset	89.9	28207
> > > >	Mean : RL1-A = 48235.30078125	48235
> > > >	F11.fcs/Lymphocytes/Single Cells/Alexa Fluor 405-A, SSC-A subset/Alexa Fluor 647-A, SSC-A subset	100	28206

## Sheet: Fig 1C
		T-AF647 non-saturated cells			T-AF647 T&P-saturated cells			P-AF647 non-saturated cells			P-AF647 T&P-saturated cells
		1	2	3	4	5	6	7	8	9	10	11	12
	A	0	0	0	0	0	0	0	0	0	0	0	0	Concentration (nM)
	B	0.41	0.41	0.41	0.41	0.41	0.41	0.41	0.41	0.41	0.41	0.41	0.41
	C	1.23	1.23	1.23	1.23	1.23	1.23	1.23	1.23	1.23	1.23	1.23	1.23
	D	3.7	3.7	3.7	3.7	3.7	3.7	3.7	3.7	3.7	3.7	3.7	3.7
	E	11.1	11.1	11.1	11.1	11.1	11.1	11.1	11.1	11.1	11.1	11.1	11.1
	F	33.3	33.3	33.3	33.3	33.3	33.3	33.3	33.3	33.3	33.3	33.3	33.3
	G	100	100	100	100	100	100	100	100	100	100	100	100
	H	300	300	300	300	300	300	300	300	300	300	300	300
	T														P
Concentration (nM)	non-saturated cells			T&P-saturated cells										Concentration (nM)	non-saturated cells			T&P-saturated cells
0	54.1	51.5	51.3	54.9	55.2	54.4								0	53.2	53.9	54.1	54.3	55.1	55.4
0.41	451	446	456	55	55.7	55.1								0.41	353	346	349	56.8	56	56.4
1.23	1119	1120	1107	80.8	57.5	57.8								1.23	867	869	859	72.1	60.3	60.1
3.7	2243	2300	2271	62.9	60.7	61.3								3.7	1929	1906	1953	64.4	63.1	63.3
11.1	3471	3375	3353	64.7	70.1	71.1								11.1	3186	3214	3262	74.3	73.3	74.9
33.3	4005	4008	4000	88.3	88.2	107								33.3	3997	4002	4033	91.9	90.9	91.8
100	4271	4258	4312	124	116	121								100	4400	4320	4404	131	129	131
300	4670	4654	4691	222	176	223								300	4625	4623	4546	192	198	196
Depth	Name	Statistic	#Cells
	A1.fcs		31108
>	A1.fcs/Lymphocytes	96.2	29919
> >	A1.fcs/Lymphocytes/Single Cells	99.9	29903
> > >	A1.fcs/Lymphocytes/Single Cells/Alexa Fluor 405-A, SSC-A subset	94.2	28161
> > > >	Mean : RL1-A = 54.124664307	54.1
> > > >	A1.fcs/Lymphocytes/Single Cells/Alexa Fluor 405-A, SSC-A subset/Alexa Fluor 647-A, SSC-A subset	0	0
	A2.fcs		31085
>	A2.fcs/Lymphocytes	97	30141
> >	A2.fcs/Lymphocytes/Single Cells	100	30136
> > >	A2.fcs/Lymphocytes/Single Cells/Alexa Fluor 405-A, SSC-A subset	95.8	28875
> > > >	Mean : RL1-A = 51.548164368	51.5
> > > >	A2.fcs/Lymphocytes/Single Cells/Alexa Fluor 405-A, SSC-A subset/Alexa Fluor 647-A, SSC-A subset	0.00346	1
	A3.fcs		31142
>	A3.fcs/Lymphocytes	96.9	30187
> >	A3.fcs/Lymphocytes/Single Cells	100	30176
> > >	A3.fcs/Lymphocytes/Single Cells/Alexa Fluor 405-A, SSC-A subset	95.3	28765
> > > >	Mean : RL1-A = 51.299674988	51.3
> > > >	A3.fcs/Lymphocytes/Single Cells/Alexa Fluor 405-A, SSC-A subset/Alexa Fluor 647-A, SSC-A subset	0	0
	A4.fcs		31236
>	A4.fcs/Lymphocytes	96.2	30040
> >	A4.fcs/Lymphocytes/Single Cells	100	30030
> > >	A4.fcs/Lymphocytes/Single Cells/Alexa Fluor 405-A, SSC-A subset	94.3	28308
> > > >	Mean : RL1-A = 54.936908722	54.9
> > > >	A4.fcs/Lymphocytes/Single Cells/Alexa Fluor 405-A, SSC-A subset/Alexa Fluor 647-A, SSC-A subset	0.011	3
	A5.fcs		31328
>	A5.fcs/Lymphocytes	95.8	30025
> >	A5.fcs/Lymphocytes/Single Cells	100	30017
> > >	A5.fcs/Lymphocytes/Single Cells/Alexa Fluor 405-A, SSC-A subset	94.2	28268
> > > >	Mean : RL1-A = 55.176128387	55.2
> > > >	A5.fcs/Lymphocytes/Single Cells/Alexa Fluor 405-A, SSC-A subset/Alexa Fluor 647-A, SSC-A subset	0.00354	1
	A6.fcs		31298
>	A6.fcs/Lymphocytes	96.3	30129
> >	A6.fcs/Lymphocytes/Single Cells	100	30117
> > >	A6.fcs/Lymphocytes/Single Cells/Alexa Fluor 405-A, SSC-A subset	94	28322
> > > >	Mean : RL1-A = 54.438430786	54.4
> > > >	A6.fcs/Lymphocytes/Single Cells/Alexa Fluor 405-A, SSC-A subset/Alexa Fluor 647-A, SSC-A subset	0.00353	1
	A7.fcs		31226
>	A7.fcs/Lymphocytes	96.3	30083
> >	A7.fcs/Lymphocytes/Single Cells	100	30076
> > >	A7.fcs/Lymphocytes/Single Cells/Alexa Fluor 405-A, SSC-A subset	94.6	28448
> > > >	Mean : RL1-A = 53.227073669	53.2
> > > >	A7.fcs/Lymphocytes/Single Cells/Alexa Fluor 405-A, SSC-A subset/Alexa Fluor 647-A, SSC-A subset	0	0
	A8.fcs		31262
>	A8.fcs/Lymphocytes	96.2	30082
> >	A8.fcs/Lymphocytes/Single Cells	100	30073
> > >	A8.fcs/Lymphocytes/Single Cells/Alexa Fluor 405-A, SSC-A subset	94.4	28382
> > > >	Mean : RL1-A = 53.853912354	53.9
> > > >	A8.fcs/Lymphocytes/Single Cells/Alexa Fluor 405-A, SSC-A subset/Alexa Fluor 647-A, SSC-A subset	0	0
	A9.fcs		31235
>	A9.fcs/Lymphocytes	96.4	30095
> >	A9.fcs/Lymphocytes/Single Cells	100	30083
> > >	A9.fcs/Lymphocytes/Single Cells/Alexa Fluor 405-A, SSC-A subset	94.5	28436
> > > >	Mean : RL1-A = 54.091896057	54.1
> > > >	A9.fcs/Lymphocytes/Single Cells/Alexa Fluor 405-A, SSC-A subset/Alexa Fluor 647-A, SSC-A subset	0	0
	A10.fcs		31282
>	A10.fcs/Lymphocytes	95.9	30004
> >	A10.fcs/Lymphocytes/Single Cells	100	29989
> > >	A10.fcs/Lymphocytes/Single Cells/Alexa Fluor 405-A, SSC-A subset	94.3	28288
> > > >	Mean : RL1-A = 54.335441589	54.3
> > > >	A10.fcs/Lymphocytes/Single Cells/Alexa Fluor 405-A, SSC-A subset/Alexa Fluor 647-A, SSC-A subset	0.00354	1
	A11.fcs		31271
>	A11.fcs/Lymphocytes	96	30025
> >	A11.fcs/Lymphocytes/Single Cells	99.9	30007
> > >	A11.fcs/Lymphocytes/Single Cells/Alexa Fluor 405-A, SSC-A subset	94.6	28390
> > > >	Mean : RL1-A = 55.12896347	55.1
> > > >	A11.fcs/Lymphocytes/Single Cells/Alexa Fluor 405-A, SSC-A subset/Alexa Fluor 647-A, SSC-A subset	0	0
	A12.fcs		31263
>	A12.fcs/Lymphocytes	96.1	30050
> >	A12.fcs/Lymphocytes/Single Cells	100	30036
> > >	A12.fcs/Lymphocytes/Single Cells/Alexa Fluor 405-A, SSC-A subset	94.8	28475
> > > >	Mean : RL1-A = 55.368808746	55.4
> > > >	A12.fcs/Lymphocytes/Single Cells/Alexa Fluor 405-A, SSC-A subset/Alexa Fluor 647-A, SSC-A subset	0	0
	B1.fcs		31191
>	B1.fcs/Lymphocytes	96.5	30099
> >	B1.fcs/Lymphocytes/Single Cells	100	30086
> > >	B1.fcs/Lymphocytes/Single Cells/Alexa Fluor 405-A, SSC-A subset	94.3	28366
> > > >	Mean : RL1-A = 451.486968994	451
> > > >	B1.fcs/Lymphocytes/Single Cells/Alexa Fluor 405-A, SSC-A subset/Alexa Fluor 647-A, SSC-A subset	4.2	1190
	B2.fcs		31392
>	B2.fcs/Lymphocytes	96.1	30162
> >	B2.fcs/Lymphocytes/Single Cells	99.9	30146
> > >	B2.fcs/Lymphocytes/Single Cells/Alexa Fluor 405-A, SSC-A subset	94.2	28400
> > > >	Mean : RL1-A = 446.210296631	446
> > > >	B2.fcs/Lymphocytes/Single Cells/Alexa Fluor 405-A, SSC-A subset/Alexa Fluor 647-A, SSC-A subset	4.07	1155
	B3.fcs		31133
>	B3.fcs/Lymphocytes	96.5	30052
> >	B3.fcs/Lymphocytes/Single Cells	100	30042
> > >	B3.fcs/Lymphocytes/Single Cells/Alexa Fluor 405-A, SSC-A subset	94.2	28293
> > > >	Mean : RL1-A = 456.159545898	456
> > > >	B3.fcs/Lymphocytes/Single Cells/Alexa Fluor 405-A, SSC-A subset/Alexa Fluor 647-A, SSC-A subset	4.25	1202
	B4.fcs		31324
>	B4.fcs/Lymphocytes	96.3	30153
> >	B4.fcs/Lymphocytes/Single Cells	100	30138
> > >	B4.fcs/Lymphocytes/Single Cells/Alexa Fluor 405-A, SSC-A subset	94.2	28392
> > > >	Mean : RL1-A = 55.029098511	55
> > > >	B4.fcs/Lymphocytes/Single Cells/Alexa Fluor 405-A, SSC-A subset/Alexa Fluor 647-A, SSC-A subset	0	0
	B5.fcs		31261
>	B5.fcs/Lymphocytes	96.2	30060
> >	B5.fcs/Lymphocytes/Single Cells	100	30049
> > >	B5.fcs/Lymphocytes/Single Cells/Alexa Fluor 405-A, SSC-A subset	94.3	28329
> > > >	Mean : RL1-A = 55.689041138	55.7
> > > >	B5.fcs/Lymphocytes/Single Cells/Alexa Fluor 405-A, SSC-A subset/Alexa Fluor 647-A, SSC-A subset	0.00353	1
	B6.fcs		31225
>	B6.fcs/Lymphocytes	96.3	30083
> >	B6.fcs/Lymphocytes/Single Cells	100	30075
> > >	B6.fcs/Lymphocytes/Single Cells/Alexa Fluor 405-A, SSC-A subset	94.3	28371
> > > >	Mean : RL1-A = 55.070472717	55.1
> > > >	B6.fcs/Lymphocytes/Single Cells/Alexa Fluor 405-A, SSC-A subset/Alexa Fluor 647-A, SSC-A subset	0.00352	1
	B7.fcs		31070
>	B7.fcs/Lymphocytes	96.5	29987
> >	B7.fcs/Lymphocytes/Single Cells	100	29975
> > >	B7.fcs/Lymphocytes/Single Cells/Alexa Fluor 405-A, SSC-A subset	95.4	28602
> > > >	Mean : RL1-A = 352.937103271	353
> > > >	B7.fcs/Lymphocytes/Single Cells/Alexa Fluor 405-A, SSC-A subset/Alexa Fluor 647-A, SSC-A subset	1.36	389
	B8.fcs		30998
>	B8.fcs/Lymphocytes	96.9	30024
> >	B8.fcs/Lymphocytes/Single Cells	100	30016
> > >	B8.fcs/Lymphocytes/Single Cells/Alexa Fluor 405-A, SSC-A subset	95.6	28700
> > > >	Mean : RL1-A = 346.154815674	346
> > > >	B8.fcs/Lymphocytes/Single Cells/Alexa Fluor 405-A, SSC-A subset/Alexa Fluor 647-A, SSC-A subset	1.04	299
	B9.fcs		31053
>	B9.fcs/Lymphocytes	96.6	30005
> >	B9.fcs/Lymphocytes/Single Cells	100	29992
> > >	B9.fcs/Lymphocytes/Single Cells/Alexa Fluor 405-A, SSC-A subset	95.5	28639
> > > >	Mean : RL1-A = 349.11630249	349
> > > >	B9.fcs/Lymphocytes/Single Cells/Alexa Fluor 405-A, SSC-A subset/Alexa Fluor 647-A, SSC-A subset	1.27	363
	B10.fcs		31182
>	B10.fcs/Lymphocytes	96.3	30039
> >	B10.fcs/Lymphocytes/Single Cells	100	30030
> > >	B10.fcs/Lymphocytes/Single Cells/Alexa Fluor 405-A, SSC-A subset	95	28515
> > > >	Mean : RL1-A = 56.781429291	56.8
> > > >	B10.fcs/Lymphocytes/Single Cells/Alexa Fluor 405-A, SSC-A subset/Alexa Fluor 647-A, SSC-A subset	0	0
	B11.fcs		31220
>	B11.fcs/Lymphocytes	96.2	30022
> >	B11.fcs/Lymphocytes/Single Cells	99.9	30006
> > >	B11.fcs/Lymphocytes/Single Cells/Alexa Fluor 405-A, SSC-A subset	94.6	28395
> > > >	Mean : RL1-A = 55.985401154	56
> > > >	B11.fcs/Lymphocytes/Single Cells/Alexa Fluor 405-A, SSC-A subset/Alexa Fluor 647-A, SSC-A subset	0	0
	B12.fcs		31327
>	B12.fcs/Lymphocytes	95.9	30037
> >	B12.fcs/Lymphocytes/Single Cells	100	30022
> > >	B12.fcs/Lymphocytes/Single Cells/Alexa Fluor 405-A, SSC-A subset	94.5	28381
> > > >	Mean : RL1-A = 56.375679016	56.4
> > > >	B12.fcs/Lymphocytes/Single Cells/Alexa Fluor 405-A, SSC-A subset/Alexa Fluor 647-A, SSC-A subset	0	0
	C1.fcs		31058
>	C1.fcs/Lymphocytes	96.8	30050
> >	C1.fcs/Lymphocytes/Single Cells	99.9	30034
> > >	C1.fcs/Lymphocytes/Single Cells/Alexa Fluor 405-A, SSC-A subset	95.6	28714
> > > >	Mean : RL1-A = 1118.731933594	1119
> > > >	C1.fcs/Lymphocytes/Single Cells/Alexa Fluor 405-A, SSC-A subset/Alexa Fluor 647-A, SSC-A subset	51.8	14879
	C2.fcs		31248
>	C2.fcs/Lymphocytes	96.5	30142
> >	C2.fcs/Lymphocytes/Single Cells	99.9	30125
> > >	C2.fcs/Lymphocytes/Single Cells/Alexa Fluor 405-A, SSC-A subset	95.8	28854
> > > >	Mean : RL1-A = 1119.763793945	1120
> > > >	C2.fcs/Lymphocytes/Single Cells/Alexa Fluor 405-A, SSC-A subset/Alexa Fluor 647-A, SSC-A subset	51.7	14907
	C3.fcs		28892
>	C3.fcs/Lymphocytes	96.8	27972
> >	C3.fcs/Lymphocytes/Single Cells	100	27962
> > >	C3.fcs/Lymphocytes/Single Cells/Alexa Fluor 405-A, SSC-A subset	95.8	26790
> > > >	Mean : RL1-A = 1107.354492188	1107
> > > >	C3.fcs/Lymphocytes/Single Cells/Alexa Fluor 405-A, SSC-A subset/Alexa Fluor 647-A, SSC-A subset	50.7	13584
	C4.fcs		31134
>	C4.fcs/Lymphocytes	96.3	29992
> >	C4.fcs/Lymphocytes/Single Cells	100	29982
> > >	C4.fcs/Lymphocytes/Single Cells/Alexa Fluor 405-A, SSC-A subset	95	28477
> > > >	Mean : RL1-A = 80.805053711	80.8
> > > >	C4.fcs/Lymphocytes/Single Cells/Alexa Fluor 405-A, SSC-A subset/Alexa Fluor 647-A, SSC-A subset	0.00702	2
	C5.fcs		31099
>	C5.fcs/Lymphocytes	96.6	30040
> >	C5.fcs/Lymphocytes/Single Cells	100	30026
> > >	C5.fcs/Lymphocytes/Single Cells/Alexa Fluor 405-A, SSC-A subset	95	28539
> > > >	Mean : RL1-A = 57.450069427	57.5
> > > >	C5.fcs/Lymphocytes/Single Cells/Alexa Fluor 405-A, SSC-A subset/Alexa Fluor 647-A, SSC-A subset	0.0035	1
	C6.fcs		30813
>	C6.fcs/Lymphocytes	96.5	29745
> >	C6.fcs/Lymphocytes/Single Cells	100	29732
> > >	C6.fcs/Lymphocytes/Single Cells/Alexa Fluor 405-A, SSC-A subset	95	28239
> > > >	Mean : RL1-A = 57.830795288	57.8
> > > >	C6.fcs/Lymphocytes/Single Cells/Alexa Fluor 405-A, SSC-A subset/Alexa Fluor 647-A, SSC-A subset	0	0
	C7.fcs		31089
>	C7.fcs/Lymphocytes	96.5	30002
> >	C7.fcs/Lymphocytes/Single Cells	100	29988
> > >	C7.fcs/Lymphocytes/Single Cells/Alexa Fluor 405-A, SSC-A subset	95.9	28761
> > > >	Mean : RL1-A = 867.216064453	867
> > > >	C7.fcs/Lymphocytes/Single Cells/Alexa Fluor 405-A, SSC-A subset/Alexa Fluor 647-A, SSC-A subset	30.1	8644
	C8.fcs		31100
>	C8.fcs/Lymphocytes	96.4	29994
> >	C8.fcs/Lymphocytes/Single Cells	99.9	29968
> > >	C8.fcs/Lymphocytes/Single Cells/Alexa Fluor 405-A, SSC-A subset	95.8	28705
> > > >	Mean : RL1-A = 869.480773926	869
> > > >	C8.fcs/Lymphocytes/Single Cells/Alexa Fluor 405-A, SSC-A subset/Alexa Fluor 647-A, SSC-A subset	30.3	8691
	C9.fcs		31049
>	C9.fcs/Lymphocytes	96.6	30006
> >	C9.fcs/Lymphocytes/Single Cells	100	29998
> > >	C9.fcs/Lymphocytes/Single Cells/Alexa Fluor 405-A, SSC-A subset	95.8	28751
> > > >	Mean : RL1-A = 858.524841309	859
> > > >	C9.fcs/Lymphocytes/Single Cells/Alexa Fluor 405-A, SSC-A subset/Alexa Fluor 647-A, SSC-A subset	29.3	8431
	C10.fcs		31400
>	C10.fcs/Lymphocytes	96.2	30197
> >	C10.fcs/Lymphocytes/Single Cells	100	30184
> > >	C10.fcs/Lymphocytes/Single Cells/Alexa Fluor 405-A, SSC-A subset	95.6	28853
> > > >	Mean : RL1-A = 72.063423157	72.1
> > > >	C10.fcs/Lymphocytes/Single Cells/Alexa Fluor 405-A, SSC-A subset/Alexa Fluor 647-A, SSC-A subset	0.23	67
	C11.fcs		31211
>	C11.fcs/Lymphocytes	95.9	29931
> >	C11.fcs/Lymphocytes/Single Cells	99.9	29916
> > >	C11.fcs/Lymphocytes/Single Cells/Alexa Fluor 405-A, SSC-A subset	95.6	28611
> > > >	Mean : RL1-A = 60.325298309	60.3
> > > >	C11.fcs/Lymphocytes/Single Cells/Alexa Fluor 405-A, SSC-A subset/Alexa Fluor 647-A, SSC-A subset	0.0035	1
	C12.fcs		29478
>	C12.fcs/Lymphocytes	95.6	28184
> >	C12.fcs/Lymphocytes/Single Cells	99.9	28162
> > >	C12.fcs/Lymphocytes/Single Cells/Alexa Fluor 405-A, SSC-A subset	94.6	26649
> > > >	Mean : RL1-A = 60.138809204	60.1
> > > >	C12.fcs/Lymphocytes/Single Cells/Alexa Fluor 405-A, SSC-A subset/Alexa Fluor 647-A, SSC-A subset	0.00375	1
	D1.fcs		31059
>	D1.fcs/Lymphocytes	96.2	29888
> >	D1.fcs/Lymphocytes/Single Cells	99.9	29873
> > >	D1.fcs/Lymphocytes/Single Cells/Alexa Fluor 405-A, SSC-A subset	95.1	28396
> > > >	Mean : RL1-A = 2243.150146484	2243
> > > >	D1.fcs/Lymphocytes/Single Cells/Alexa Fluor 405-A, SSC-A subset/Alexa Fluor 647-A, SSC-A subset	95.2	27044
	D2.fcs		30112
>	D2.fcs/Lymphocytes	96.6	29077
> >	D2.fcs/Lymphocytes/Single Cells	99.9	29060
> > >	D2.fcs/Lymphocytes/Single Cells/Alexa Fluor 405-A, SSC-A subset	95.7	27804
> > > >	Mean : RL1-A = 2300.423095703	2300
> > > >	D2.fcs/Lymphocytes/Single Cells/Alexa Fluor 405-A, SSC-A subset/Alexa Fluor 647-A, SSC-A subset	95.6	26584
	D3.fcs		31250
>	D3.fcs/Lymphocytes	96.4	30119
> >	D3.fcs/Lymphocytes/Single Cells	100	30106
> > >	D3.fcs/Lymphocytes/Single Cells/Alexa Fluor 405-A, SSC-A subset	95.5	28766
> > > >	Mean : RL1-A = 2271.259521484	2271
> > > >	D3.fcs/Lymphocytes/Single Cells/Alexa Fluor 405-A, SSC-A subset/Alexa Fluor 647-A, SSC-A subset	95.6	27511
	D4.fcs		29863
>	D4.fcs/Lymphocytes	96.2	28729
> >	D4.fcs/Lymphocytes/Single Cells	99.9	28707
> > >	D4.fcs/Lymphocytes/Single Cells/Alexa Fluor 405-A, SSC-A subset	95.1	27295
> > > >	Mean : RL1-A = 62.898643494	62.9
> > > >	D4.fcs/Lymphocytes/Single Cells/Alexa Fluor 405-A, SSC-A subset/Alexa Fluor 647-A, SSC-A subset	0.011	3
	D5.fcs		26441
>	D5.fcs/Lymphocytes	96.2	25448
> >	D5.fcs/Lymphocytes/Single Cells	99.9	25433
> > >	D5.fcs/Lymphocytes/Single Cells/Alexa Fluor 405-A, SSC-A subset	95.1	24193
> > > >	Mean : RL1-A = 60.682765961	60.7
> > > >	D5.fcs/Lymphocytes/Single Cells/Alexa Fluor 405-A, SSC-A subset/Alexa Fluor 647-A, SSC-A subset	0.012	3
	D6.fcs		28130
>	D6.fcs/Lymphocytes	95.8	26939
> >	D6.fcs/Lymphocytes/Single Cells	100	26926
> > >	D6.fcs/Lymphocytes/Single Cells/Alexa Fluor 405-A, SSC-A subset	94.6	25480
> > > >	Mean : RL1-A = 61.274459839	61.3
> > > >	D6.fcs/Lymphocytes/Single Cells/Alexa Fluor 405-A, SSC-A subset/Alexa Fluor 647-A, SSC-A subset	0.00785	2
	D7.fcs		31015
>	D7.fcs/Lymphocytes	96.5	29944
> >	D7.fcs/Lymphocytes/Single Cells	99.9	29925
> > >	D7.fcs/Lymphocytes/Single Cells/Alexa Fluor 405-A, SSC-A subset	96.3	28822
> > > >	Mean : RL1-A = 1928.782592773	1929
> > > >	D7.fcs/Lymphocytes/Single Cells/Alexa Fluor 405-A, SSC-A subset/Alexa Fluor 647-A, SSC-A subset	91.1	26265
	D8.fcs		28935
>	D8.fcs/Lymphocytes	96.8	28014
> >	D8.fcs/Lymphocytes/Single Cells	99.9	27989
> > >	D8.fcs/Lymphocytes/Single Cells/Alexa Fluor 405-A, SSC-A subset	95.9	26833
> > > >	Mean : RL1-A = 1905.557983398	1906
> > > >	D8.fcs/Lymphocytes/Single Cells/Alexa Fluor 405-A, SSC-A subset/Alexa Fluor 647-A, SSC-A subset	91	24408
	D9.fcs		31094
>	D9.fcs/Lymphocytes	96.4	29968
> >	D9.fcs/Lymphocytes/Single Cells	99.9	29948
> > >	D9.fcs/Lymphocytes/Single Cells/Alexa Fluor 405-A, SSC-A subset	95.6	28639
> > > >	Mean : RL1-A = 1952.591064453	1953
> > > >	D9.fcs/Lymphocytes/Single Cells/Alexa Fluor 405-A, SSC-A subset/Alexa Fluor 647-A, SSC-A subset	91.3	26154
	D10.fcs		31082
>	D10.fcs/Lymphocytes	95.7	29758
> >	D10.fcs/Lymphocytes/Single Cells	99.9	29741
> > >	D10.fcs/Lymphocytes/Single Cells/Alexa Fluor 405-A, SSC-A subset	95.1	28276
> > > >	Mean : RL1-A = 64.421287537	64.4
> > > >	D10.fcs/Lymphocytes/Single Cells/Alexa Fluor 405-A, SSC-A subset/Alexa Fluor 647-A, SSC-A subset	0.035	10
	D11.fcs		29931
>	D11.fcs/Lymphocytes	96.4	28864
> >	D11.fcs/Lymphocytes/Single Cells	99.9	28844
> > >	D11.fcs/Lymphocytes/Single Cells/Alexa Fluor 405-A, SSC-A subset	94.9	27367
> > > >	Mean : RL1-A = 63.113353729	63.1
> > > >	D11.fcs/Lymphocytes/Single Cells/Alexa Fluor 405-A, SSC-A subset/Alexa Fluor 647-A, SSC-A subset	0.022	6
	D12.fcs		29862
>	D12.fcs/Lymphocytes	95.9	28637
> >	D12.fcs/Lymphocytes/Single Cells	99.9	28614
> > >	D12.fcs/Lymphocytes/Single Cells/Alexa Fluor 405-A, SSC-A subset	94.8	27131
> > > >	Mean : RL1-A = 63.269802094	63.3
> > > >	D12.fcs/Lymphocytes/Single Cells/Alexa Fluor 405-A, SSC-A subset/Alexa Fluor 647-A, SSC-A subset	0.018	5
	E1.fcs		30793
>	E1.fcs/Lymphocytes	96	29550
> >	E1.fcs/Lymphocytes/Single Cells	99.9	29533
> > >	E1.fcs/Lymphocytes/Single Cells/Alexa Fluor 405-A, SSC-A subset	93.6	27630
> > > >	Mean : RL1-A = 3471.356445312	3471
> > > >	E1.fcs/Lymphocytes/Single Cells/Alexa Fluor 405-A, SSC-A subset/Alexa Fluor 647-A, SSC-A subset	99.1	27377
	E2.fcs		30497
>	E2.fcs/Lymphocytes	96.5	29423
> >	E2.fcs/Lymphocytes/Single Cells	99.9	29402
> > >	E2.fcs/Lymphocytes/Single Cells/Alexa Fluor 405-A, SSC-A subset	94.5	27782
> > > >	Mean : RL1-A = 3374.790283203	3375
> > > >	E2.fcs/Lymphocytes/Single Cells/Alexa Fluor 405-A, SSC-A subset/Alexa Fluor 647-A, SSC-A subset	99.1	27532
	E3.fcs		28455
>	E3.fcs/Lymphocytes	96.4	27436
> >	E3.fcs/Lymphocytes/Single Cells	99.9	27412
> > >	E3.fcs/Lymphocytes/Single Cells/Alexa Fluor 405-A, SSC-A subset	94.9	26010
> > > >	Mean : RL1-A = 3352.891113281	3353
> > > >	E3.fcs/Lymphocytes/Single Cells/Alexa Fluor 405-A, SSC-A subset/Alexa Fluor 647-A, SSC-A subset	99.1	25778
	E4.fcs		30172
>	E4.fcs/Lymphocytes	96.5	29120
> >	E4.fcs/Lymphocytes/Single Cells	99.9	29100
> > >	E4.fcs/Lymphocytes/Single Cells/Alexa Fluor 405-A, SSC-A subset	95.3	27737
> > > >	Mean : RL1-A = 64.671676636	64.7
> > > >	E4.fcs/Lymphocytes/Single Cells/Alexa Fluor 405-A, SSC-A subset/Alexa Fluor 647-A, SSC-A subset	0.069	19
	E5.fcs		28646
>	E5.fcs/Lymphocytes	95.6	27378
> >	E5.fcs/Lymphocytes/Single Cells	99.9	27354
> > >	E5.fcs/Lymphocytes/Single Cells/Alexa Fluor 405-A, SSC-A subset	94.4	25818
> > > >	Mean : RL1-A = 70.057846069	70.1
> > > >	E5.fcs/Lymphocytes/Single Cells/Alexa Fluor 405-A, SSC-A subset/Alexa Fluor 647-A, SSC-A subset	0.058	15
	E6.fcs		27881
>	E6.fcs/Lymphocytes	95.1	26520
> >	E6.fcs/Lymphocytes/Single Cells	99.9	26501
> > >	E6.fcs/Lymphocytes/Single Cells/Alexa Fluor 405-A, SSC-A subset	93.9	24882
> > > >	Mean : RL1-A = 71.135307312	71.1
> > > >	E6.fcs/Lymphocytes/Single Cells/Alexa Fluor 405-A, SSC-A subset/Alexa Fluor 647-A, SSC-A subset	0.084	21
	E7.fcs		31289
>	E7.fcs/Lymphocytes	96	30026
> >	E7.fcs/Lymphocytes/Single Cells	99.9	29999
> > >	E7.fcs/Lymphocytes/Single Cells/Alexa Fluor 405-A, SSC-A subset	95.5	28640
> > > >	Mean : RL1-A = 3185.912109375	3186
> > > >	E7.fcs/Lymphocytes/Single Cells/Alexa Fluor 405-A, SSC-A subset/Alexa Fluor 647-A, SSC-A subset	98.9	28327
	E8.fcs		31278
>	E8.fcs/Lymphocytes	95.9	30008
> >	E8.fcs/Lymphocytes/Single Cells	99.9	29983
> > >	E8.fcs/Lymphocytes/Single Cells/Alexa Fluor 405-A, SSC-A subset	95.4	28590
> > > >	Mean : RL1-A = 3214.217529297	3214
> > > >	E8.fcs/Lymphocytes/Single Cells/Alexa Fluor 405-A, SSC-A subset/Alexa Fluor 647-A, SSC-A subset	99	28297
	E9.fcs		31373
>	E9.fcs/Lymphocytes	95.5	29961
> >	E9.fcs/Lymphocytes/Single Cells	99.9	29931
> > >	E9.fcs/Lymphocytes/Single Cells/Alexa Fluor 405-A, SSC-A subset	95.4	28541
> > > >	Mean : RL1-A = 3262.143310547	3262
> > > >	E9.fcs/Lymphocytes/Single Cells/Alexa Fluor 405-A, SSC-A subset/Alexa Fluor 647-A, SSC-A subset	99	28257
	E10.fcs		31271
>	E10.fcs/Lymphocytes	95.8	29956
> >	E10.fcs/Lymphocytes/Single Cells	99.9	29926
> > >	E10.fcs/Lymphocytes/Single Cells/Alexa Fluor 405-A, SSC-A subset	95.1	28473
> > > >	Mean : RL1-A = 74.284324646	74.3
> > > >	E10.fcs/Lymphocytes/Single Cells/Alexa Fluor 405-A, SSC-A subset/Alexa Fluor 647-A, SSC-A subset	0.06	17
	E11.fcs		31343
>	E11.fcs/Lymphocytes	95.5	29929
> >	E11.fcs/Lymphocytes/Single Cells	99.9	29904
> > >	E11.fcs/Lymphocytes/Single Cells/Alexa Fluor 405-A, SSC-A subset	95.2	28456
> > > >	Mean : RL1-A = 73.307525635	73.3
> > > >	E11.fcs/Lymphocytes/Single Cells/Alexa Fluor 405-A, SSC-A subset/Alexa Fluor 647-A, SSC-A subset	0.00703	2
	E12.fcs		32015
>	E12.fcs/Lymphocytes	94.8	30349
> >	E12.fcs/Lymphocytes/Single Cells	99.8	30302
> > >	E12.fcs/Lymphocytes/Single Cells/Alexa Fluor 405-A, SSC-A subset	94.7	28691
> > > >	Mean : RL1-A = 74.851707458	74.9
> > > >	E12.fcs/Lymphocytes/Single Cells/Alexa Fluor 405-A, SSC-A subset/Alexa Fluor 647-A, SSC-A subset	0.042	12
	F1.fcs		25947
>	F1.fcs/Lymphocytes	95.4	24753
> >	F1.fcs/Lymphocytes/Single Cells	99.9	24730
> > >	F1.fcs/Lymphocytes/Single Cells/Alexa Fluor 405-A, SSC-A subset	94.2	23299
> > > >	Mean : RL1-A = 4004.675537109	4005
> > > >	F1.fcs/Lymphocytes/Single Cells/Alexa Fluor 405-A, SSC-A subset/Alexa Fluor 647-A, SSC-A subset	99.6	23195
	F2.fcs		27657
>	F2.fcs/Lymphocytes	95.7	26469
> >	F2.fcs/Lymphocytes/Single Cells	99.9	26450
> > >	F2.fcs/Lymphocytes/Single Cells/Alexa Fluor 405-A, SSC-A subset	94.2	24908
> > > >	Mean : RL1-A = 4008.415039062	4008
> > > >	F2.fcs/Lymphocytes/Single Cells/Alexa Fluor 405-A, SSC-A subset/Alexa Fluor 647-A, SSC-A subset	99.5	24795
	F3.fcs		30985
>	F3.fcs/Lymphocytes	95.4	29566
> >	F3.fcs/Lymphocytes/Single Cells	99.9	29543
> > >	F3.fcs/Lymphocytes/Single Cells/Alexa Fluor 405-A, SSC-A subset	94.4	27894
> > > >	Mean : RL1-A = 4000.451904297	4000
> > > >	F3.fcs/Lymphocytes/Single Cells/Alexa Fluor 405-A, SSC-A subset/Alexa Fluor 647-A, SSC-A subset	99.6	27771
	F4.fcs		30598
>	F4.fcs/Lymphocytes	95.2	29141
> >	F4.fcs/Lymphocytes/Single Cells	99.9	29099
> > >	F4.fcs/Lymphocytes/Single Cells/Alexa Fluor 405-A, SSC-A subset	93.7	27268
> > > >	Mean : RL1-A = 88.287780762	88.3
> > > >	F4.fcs/Lymphocytes/Single Cells/Alexa Fluor 405-A, SSC-A subset/Alexa Fluor 647-A, SSC-A subset	0.28	76
	F5.fcs		28152
>	F5.fcs/Lymphocytes	95.3	26829
> >	F5.fcs/Lymphocytes/Single Cells	99.9	26797
> > >	F5.fcs/Lymphocytes/Single Cells/Alexa Fluor 405-A, SSC-A subset	94	25202
> > > >	Mean : RL1-A = 88.234558105	88.2
> > > >	F5.fcs/Lymphocytes/Single Cells/Alexa Fluor 405-A, SSC-A subset/Alexa Fluor 647-A, SSC-A subset	0.23	58
	F6.fcs		28656
>	F6.fcs/Lymphocytes	94.9	27183
> >	F6.fcs/Lymphocytes/Single Cells	99.9	27154
> > >	F6.fcs/Lymphocytes/Single Cells/Alexa Fluor 405-A, SSC-A subset	93.7	25438
> > > >	Mean : RL1-A = 106.711082458	107
> > > >	F6.fcs/Lymphocytes/Single Cells/Alexa Fluor 405-A, SSC-A subset/Alexa Fluor 647-A, SSC-A subset	0.31	78
	F7.fcs		30952
>	F7.fcs/Lymphocytes	95.2	29480
> >	F7.fcs/Lymphocytes/Single Cells	99.9	29446
> > >	F7.fcs/Lymphocytes/Single Cells/Alexa Fluor 405-A, SSC-A subset	95.5	28121
> > > >	Mean : RL1-A = 3997.066650391	3997
> > > >	F7.fcs/Lymphocytes/Single Cells/Alexa Fluor 405-A, SSC-A subset/Alexa Fluor 647-A, SSC-A subset	99.4	27946
	F8.fcs		28471
>	F8.fcs/Lymphocytes	95.3	27128
> >	F8.fcs/Lymphocytes/Single Cells	99.9	27103
> > >	F8.fcs/Lymphocytes/Single Cells/Alexa Fluor 405-A, SSC-A subset	95.4	25867
> > > >	Mean : RL1-A = 4001.768310547	4002
> > > >	F8.fcs/Lymphocytes/Single Cells/Alexa Fluor 405-A, SSC-A subset/Alexa Fluor 647-A, SSC-A subset	99.6	25752
	F9.fcs		28310
>	F9.fcs/Lymphocytes	95.4	27007
> >	F9.fcs/Lymphocytes/Single Cells	99.9	26978
> > >	F9.fcs/Lymphocytes/Single Cells/Alexa Fluor 405-A, SSC-A subset	95.4	25735
> > > >	Mean : RL1-A = 4032.7265625	4033
> > > >	F9.fcs/Lymphocytes/Single Cells/Alexa Fluor 405-A, SSC-A subset/Alexa Fluor 647-A, SSC-A subset	99.6	25623
	F10.fcs		27924
>	F10.fcs/Lymphocytes	94.9	26486
> >	F10.fcs/Lymphocytes/Single Cells	99.9	26457
> > >	F10.fcs/Lymphocytes/Single Cells/Alexa Fluor 405-A, SSC-A subset	94.5	24989
> > > >	Mean : RL1-A = 91.860145569	91.9
> > > >	F10.fcs/Lymphocytes/Single Cells/Alexa Fluor 405-A, SSC-A subset/Alexa Fluor 647-A, SSC-A subset	0.14	36
	F11.fcs		29892
>	F11.fcs/Lymphocytes	95.3	28488
> >	F11.fcs/Lymphocytes/Single Cells	99.9	28457
> > >	F11.fcs/Lymphocytes/Single Cells/Alexa Fluor 405-A, SSC-A subset	94.4	26867
> > > >	Mean : RL1-A = 90.91394043	90.9
> > > >	F11.fcs/Lymphocytes/Single Cells/Alexa Fluor 405-A, SSC-A subset/Alexa Fluor 647-A, SSC-A subset	0.16	42
	F12.fcs		28589
>	F12.fcs/Lymphocytes	95.2	27211
> >	F12.fcs/Lymphocytes/Single Cells	99.9	27183
> > >	F12.fcs/Lymphocytes/Single Cells/Alexa Fluor 405-A, SSC-A subset	94.2	25604
> > > >	Mean : RL1-A = 91.810928345	91.8
> > > >	F12.fcs/Lymphocytes/Single Cells/Alexa Fluor 405-A, SSC-A subset/Alexa Fluor 647-A, SSC-A subset	0.15	38
	G1.fcs		27815
>	G1.fcs/Lymphocytes	94.8	26364
> >	G1.fcs/Lymphocytes/Single Cells	99.9	26333
> > >	G1.fcs/Lymphocytes/Single Cells/Alexa Fluor 405-A, SSC-A subset	94.2	24807
> > > >	Mean : RL1-A = 4271.424804688	4271
> > > >	G1.fcs/Lymphocytes/Single Cells/Alexa Fluor 405-A, SSC-A subset/Alexa Fluor 647-A, SSC-A subset	99.5	24671
	G2.fcs		23675
>	G2.fcs/Lymphocytes	95.2	22550
> >	G2.fcs/Lymphocytes/Single Cells	99.9	22527
> > >	G2.fcs/Lymphocytes/Single Cells/Alexa Fluor 405-A, SSC-A subset	94.3	21235
> > > >	Mean : RL1-A = 4257.81640625	4258
> > > >	G2.fcs/Lymphocytes/Single Cells/Alexa Fluor 405-A, SSC-A subset/Alexa Fluor 647-A, SSC-A subset	99.7	21162
	G3.fcs		24262
>	G3.fcs/Lymphocytes	94.3	22888
> >	G3.fcs/Lymphocytes/Single Cells	99.9	22856
> > >	G3.fcs/Lymphocytes/Single Cells/Alexa Fluor 405-A, SSC-A subset	93.4	21351
> > > >	Mean : RL1-A = 4312.474121094	4312
> > > >	G3.fcs/Lymphocytes/Single Cells/Alexa Fluor 405-A, SSC-A subset/Alexa Fluor 647-A, SSC-A subset	99.4	21233
	G4.fcs		24446
>	G4.fcs/Lymphocytes	94.3	23063
> >	G4.fcs/Lymphocytes/Single Cells	99.9	23039
> > >	G4.fcs/Lymphocytes/Single Cells/Alexa Fluor 405-A, SSC-A subset	93.4	21507
> > > >	Mean : RL1-A = 124.404777527	124
> > > >	G4.fcs/Lymphocytes/Single Cells/Alexa Fluor 405-A, SSC-A subset/Alexa Fluor 647-A, SSC-A subset	0.38	82
	G5.fcs		26157
>	G5.fcs/Lymphocytes	94.1	24624
> >	G5.fcs/Lymphocytes/Single Cells	99.9	24595
> > >	G5.fcs/Lymphocytes/Single Cells/Alexa Fluor 405-A, SSC-A subset	93	22878
> > > >	Mean : RL1-A = 115.647010803	116
> > > >	G5.fcs/Lymphocytes/Single Cells/Alexa Fluor 405-A, SSC-A subset/Alexa Fluor 647-A, SSC-A subset	0.34	77
	G6.fcs		27252
>	G6.fcs/Lymphocytes	94.3	25691
> >	G6.fcs/Lymphocytes/Single Cells	99.9	25663
> > >	G6.fcs/Lymphocytes/Single Cells/Alexa Fluor 405-A, SSC-A subset	92.8	23821
> > > >	Mean : RL1-A = 121.339363098	121
> > > >	G6.fcs/Lymphocytes/Single Cells/Alexa Fluor 405-A, SSC-A subset/Alexa Fluor 647-A, SSC-A subset	0.36	86
	G7.fcs		26279
>	G7.fcs/Lymphocytes	94.9	24941
> >	G7.fcs/Lymphocytes/Single Cells	99.9	24915
> > >	G7.fcs/Lymphocytes/Single Cells/Alexa Fluor 405-A, SSC-A subset	94.3	23494
> > > >	Mean : RL1-A = 4400.094726562	4400
> > > >	G7.fcs/Lymphocytes/Single Cells/Alexa Fluor 405-A, SSC-A subset/Alexa Fluor 647-A, SSC-A subset	99.6	23403
	G8.fcs		28205
>	G8.fcs/Lymphocytes	94.6	26675
> >	G8.fcs/Lymphocytes/Single Cells	99.9	26638
> > >	G8.fcs/Lymphocytes/Single Cells/Alexa Fluor 405-A, SSC-A subset	94.5	25160
> > > >	Mean : RL1-A = 4319.592285156	4320
> > > >	G8.fcs/Lymphocytes/Single Cells/Alexa Fluor 405-A, SSC-A subset/Alexa Fluor 647-A, SSC-A subset	99.6	25067
	G9.fcs		27911
>	G9.fcs/Lymphocytes	94.6	26394
> >	G9.fcs/Lymphocytes/Single Cells	99.9	26357
> > >	G9.fcs/Lymphocytes/Single Cells/Alexa Fluor 405-A, SSC-A subset	94.3	24858
> > > >	Mean : RL1-A = 4404.304199219	4404
> > > >	G9.fcs/Lymphocytes/Single Cells/Alexa Fluor 405-A, SSC-A subset/Alexa Fluor 647-A, SSC-A subset	99.6	24769
	G10.fcs		27193
>	G10.fcs/Lymphocytes	94.2	25604
> >	G10.fcs/Lymphocytes/Single Cells	99.9	25577
> > >	G10.fcs/Lymphocytes/Single Cells/Alexa Fluor 405-A, SSC-A subset	93.8	24002
> > > >	Mean : RL1-A = 131.256637573	131
> > > >	G10.fcs/Lymphocytes/Single Cells/Alexa Fluor 405-A, SSC-A subset/Alexa Fluor 647-A, SSC-A subset	0.36	87
	G11.fcs		30063
>	G11.fcs/Lymphocytes	93.7	28179
> >	G11.fcs/Lymphocytes/Single Cells	99.9	28142
> > >	G11.fcs/Lymphocytes/Single Cells/Alexa Fluor 405-A, SSC-A subset	93.5	26311
> > > >	Mean : RL1-A = 129.304794312	129
> > > >	G11.fcs/Lymphocytes/Single Cells/Alexa Fluor 405-A, SSC-A subset/Alexa Fluor 647-A, SSC-A subset	0.33	87
	G12.fcs		28697
>	G12.fcs/Lymphocytes	92.3	26490
> >	G12.fcs/Lymphocytes/Single Cells	99.8	26438
> > >	G12.fcs/Lymphocytes/Single Cells/Alexa Fluor 405-A, SSC-A subset	92.9	24573
> > > >	Mean : RL1-A = 131.194946289	131
> > > >	G12.fcs/Lymphocytes/Single Cells/Alexa Fluor 405-A, SSC-A subset/Alexa Fluor 647-A, SSC-A subset	0.34	83
	H1.fcs		25215
>	H1.fcs/Lymphocytes	93.7	23629
> >	H1.fcs/Lymphocytes/Single Cells	99.9	23602
> > >	H1.fcs/Lymphocytes/Single Cells/Alexa Fluor 405-A, SSC-A subset	93.2	21994
> > > >	Mean : RL1-A = 4669.527832031	4670
> > > >	H1.fcs/Lymphocytes/Single Cells/Alexa Fluor 405-A, SSC-A subset/Alexa Fluor 647-A, SSC-A subset	99.7	21918
	H2.fcs		23997
>	H2.fcs/Lymphocytes	93.6	22465
> >	H2.fcs/Lymphocytes/Single Cells	99.9	22442
> > >	H2.fcs/Lymphocytes/Single Cells/Alexa Fluor 405-A, SSC-A subset	93	20880
> > > >	Mean : RL1-A = 4653.546875	4654
> > > >	H2.fcs/Lymphocytes/Single Cells/Alexa Fluor 405-A, SSC-A subset/Alexa Fluor 647-A, SSC-A subset	99.5	20769
	H3.fcs		20209
>	H3.fcs/Lymphocytes	94.5	19099
> >	H3.fcs/Lymphocytes/Single Cells	99.8	19070
> > >	H3.fcs/Lymphocytes/Single Cells/Alexa Fluor 405-A, SSC-A subset	93.2	17774
> > > >	Mean : RL1-A = 4691.002929688	4691
> > > >	H3.fcs/Lymphocytes/Single Cells/Alexa Fluor 405-A, SSC-A subset/Alexa Fluor 647-A, SSC-A subset	99.7	17728
	H4.fcs		24895
>	H4.fcs/Lymphocytes	94.3	23474
> >	H4.fcs/Lymphocytes/Single Cells	99.9	23450
> > >	H4.fcs/Lymphocytes/Single Cells/Alexa Fluor 405-A, SSC-A subset	93.7	21966
> > > >	Mean : RL1-A = 221.995223999	222
> > > >	H4.fcs/Lymphocytes/Single Cells/Alexa Fluor 405-A, SSC-A subset/Alexa Fluor 647-A, SSC-A subset	0.5	109
	H5.fcs		27711
>	H5.fcs/Lymphocytes	93.8	25992
> >	H5.fcs/Lymphocytes/Single Cells	99.9	25956
> > >	H5.fcs/Lymphocytes/Single Cells/Alexa Fluor 405-A, SSC-A subset	93.3	24214
> > > >	Mean : RL1-A = 176.085220337	176
> > > >	H5.fcs/Lymphocytes/Single Cells/Alexa Fluor 405-A, SSC-A subset/Alexa Fluor 647-A, SSC-A subset	0.63	152
	H6.fcs		25570
>	H6.fcs/Lymphocytes	93.8	23992
> >	H6.fcs/Lymphocytes/Single Cells	99.8	23947
> > >	H6.fcs/Lymphocytes/Single Cells/Alexa Fluor 405-A, SSC-A subset	93.4	22357
> > > >	Mean : RL1-A = 222.86505127	223
> > > >	H6.fcs/Lymphocytes/Single Cells/Alexa Fluor 405-A, SSC-A subset/Alexa Fluor 647-A, SSC-A subset	0.59	133
	H7.fcs		26702
>	H7.fcs/Lymphocytes	93.1	24848
> >	H7.fcs/Lymphocytes/Single Cells	99.8	24810
> > >	H7.fcs/Lymphocytes/Single Cells/Alexa Fluor 405-A, SSC-A subset	93.6	23216
> > > >	Mean : RL1-A = 4625.484375	4625
> > > >	H7.fcs/Lymphocytes/Single Cells/Alexa Fluor 405-A, SSC-A subset/Alexa Fluor 647-A, SSC-A subset	99.6	23114
	H8.fcs		24074
>	H8.fcs/Lymphocytes	94.3	22690
> >	H8.fcs/Lymphocytes/Single Cells	99.9	22665
> > >	H8.fcs/Lymphocytes/Single Cells/Alexa Fluor 405-A, SSC-A subset	94.1	21327
> > > >	Mean : RL1-A = 4623.0625	4623
> > > >	H8.fcs/Lymphocytes/Single Cells/Alexa Fluor 405-A, SSC-A subset/Alexa Fluor 647-A, SSC-A subset	99.7	21257
	H9.fcs		25794
>	H9.fcs/Lymphocytes	94.3	24331
> >	H9.fcs/Lymphocytes/Single Cells	99.9	24300
> > >	H9.fcs/Lymphocytes/Single Cells/Alexa Fluor 405-A, SSC-A subset	93.5	22731
> > > >	Mean : RL1-A = 4546.200195312	4546
> > > >	H9.fcs/Lymphocytes/Single Cells/Alexa Fluor 405-A, SSC-A subset/Alexa Fluor 647-A, SSC-A subset	99.5	22616
	H10.fcs		25549
>	H10.fcs/Lymphocytes	93.2	23809
> >	H10.fcs/Lymphocytes/Single Cells	99.9	23777
> > >	H10.fcs/Lymphocytes/Single Cells/Alexa Fluor 405-A, SSC-A subset	92.6	22008
> > > >	Mean : RL1-A = 192.397872925	192
> > > >	H10.fcs/Lymphocytes/Single Cells/Alexa Fluor 405-A, SSC-A subset/Alexa Fluor 647-A, SSC-A subset	0.58	127
	H11.fcs		27459
>	H11.fcs/Lymphocytes	93.3	25624
> >	H11.fcs/Lymphocytes/Single Cells	99.8	25574
> > >	H11.fcs/Lymphocytes/Single Cells/Alexa Fluor 405-A, SSC-A subset	93.3	23865
> > > >	Mean : RL1-A = 197.894119263	198
> > > >	H11.fcs/Lymphocytes/Single Cells/Alexa Fluor 405-A, SSC-A subset/Alexa Fluor 647-A, SSC-A subset	0.49	118
	H12.fcs		26321
>	H12.fcs/Lymphocytes	93.7	24651
> >	H12.fcs/Lymphocytes/Single Cells	99.9	24623
> > >	H12.fcs/Lymphocytes/Single Cells/Alexa Fluor 405-A, SSC-A subset	94	23142
> > > >	Mean : RL1-A = 196.293777466	196
> > > >	H12.fcs/Lymphocytes/Single Cells/Alexa Fluor 405-A, SSC-A subset/Alexa Fluor 647-A, SSC-A subset	0.52	120

## Sheet: Fig 1D
	m66-AF647 non-saturated cells			m66-AF647 T-saturated cells			m66-AF647 P-saturated cells						m75-AF647 non-saturated cells			m75-AF647 T-saturated cells			m75-AF647 P-saturated cells
A	0	0	0	0	0	0	0	0	0			A	0	0	0	0	0	0	0	0	0
B	0.41	0.41	0.41	0.41	0.41	0.41	0.41	0.41	0.41			B	0.41	0.41	0.41	0.41	0.41	0.41	0.41	0.41	0.41
C	1.23	1.23	1.23	1.23	1.23	1.23	1.23	1.23	1.23			C	1.23	1.23	1.23	1.23	1.23	1.23	1.23	1.23	1.23
D	3.7	3.7	3.7	3.7	3.7	3.7	3.7	3.7	3.7			D	3.7	3.7	3.7	3.7	3.7	3.7	3.7	3.7	3.7
E	11.1	11.1	11.1	11.1	11.1	11.1	11.1	11.1	11.1			E	11.1	11.1	11.1	11.1	11.1	11.1	11.1	11.1	11.1
F	33.3	33.3	33.3	33.3	33.3	33.3	33.3	33.3	33.3			F	33.3	33.3	33.3	33.3	33.3	33.3	33.3	33.3	33.3
G	100	100	100	100	100	100	100	100	100			G	100	100	100	100	100	100	100	100	100
H	300	300	300	300	300	300	300	300	300			H	300	300	300	300	300	300	300	300	300
	m66												m75
Con(nM)	non-saturated cells			T-saturated cells			P-saturated cells					Con (nM)	non-saturated cells			T-saturated cells			P-saturated cells
0	55	55.4	54.5	56.1	54.5	54.9	55.4	56.1	55.4			0	57.8	58.3	57.5	57.6	58.2	57.1	57.2	58.5	58.1
0.41	199	201	201	205	214	215	57.1	57.1	57.4			0.41	212	211	209	205	206	205	73.8	74.4	78.9
1.23	477	488	491	508	495	498	58.7	58.6	57.9			1.23	472	473	471	444	441	446	86.9	88.4	94.8
3.7	1019	1032	1037	1095	1074	1065	59.5	96.3	60.1			3.7	1082	1070	1073	1092	1092	1086	99.7	102	99.4
11.1	1766	1802	1789	2038	2051	2012	60.2	60.6	60.7			11.1	2298	2268	2265	2391	2359	2357	119	133	120
33.3	2209	2268	2226	2700	2726	2694	67.2	67.7	64.4			33.3	3920	3877	3871	3878	3824	3844	178	153	160
100	2174	2268	2250	2840	2841	2833	79.3	78.4	80.3			100	4575	4577	4446	4522	4513	4462	215	216	210
300	2186	2225	2201	2813	2843	2840	98.8	88.2	98.9			300	4911	4891	4824	4852	4759	4745	328	331	322
Depth	Name	Statistic	#Cells									Depth	Name	Statistic	#Cells
	A1.fcs		23957										A1.fcs		21740
>	A1.fcs/Lymphocytes	97.9	23452									>	A1.fcs/Lymphocytes	97.8	21256
> >	A1.fcs/Lymphocytes/Single Cells	99.8	23410									> >	A1.fcs/Lymphocytes/Single Cells	99.9	21227
> > >	A1.fcs/Lymphocytes/Single Cells/Alexa Fluor 405-A, SSC-A subset	92.9	21744									> > >	Mean : RL1-A = 57.826499939	57.8
> > > >	Mean : RL1-A = 54.974079132	55										> > >	A1.fcs/Lymphocytes/Single Cells/Alexa Fluor 405-A, SSC-A subset	93.8	19907
> > > >	A1.fcs/Lymphocytes/Single Cells/Alexa Fluor 405-A, SSC-A subset/Alexa Fluor 647-A, SSC-A subset	0	0									> > > >	A1.fcs/Lymphocytes/Single Cells/Alexa Fluor 405-A, SSC-A subset/Alexa Fluor 647-A, SSC-A subset	0	0
	A2.fcs		34793										A2.fcs		27576
>	A2.fcs/Lymphocytes	98	34096									>	A2.fcs/Lymphocytes	97.9	26986
> >	A2.fcs/Lymphocytes/Single Cells	99.7	34006									> >	A2.fcs/Lymphocytes/Single Cells	99.8	26924
> > >	A2.fcs/Lymphocytes/Single Cells/Alexa Fluor 405-A, SSC-A subset	93.2	31700									> > >	Mean : RL1-A = 58.253650665	58.3
> > > >	Mean : RL1-A = 55.404853821	55.4										> > >	A2.fcs/Lymphocytes/Single Cells/Alexa Fluor 405-A, SSC-A subset	93.2	25084
> > > >	A2.fcs/Lymphocytes/Single Cells/Alexa Fluor 405-A, SSC-A subset/Alexa Fluor 647-A, SSC-A subset	0	0									> > > >	A2.fcs/Lymphocytes/Single Cells/Alexa Fluor 405-A, SSC-A subset/Alexa Fluor 647-A, SSC-A subset	0	0
	A3.fcs		29029										A3.fcs		23221
>	A3.fcs/Lymphocytes	98	28438									>	A3.fcs/Lymphocytes	96.9	22504
> >	A3.fcs/Lymphocytes/Single Cells	99.8	28368									> >	A3.fcs/Lymphocytes/Single Cells	99.7	22431
> > >	A3.fcs/Lymphocytes/Single Cells/Alexa Fluor 405-A, SSC-A subset	93.7	26572									> > >	Mean : RL1-A = 57.525760651	57.5
> > > >	Mean : RL1-A = 54.500720978	54.5										> > >	A3.fcs/Lymphocytes/Single Cells/Alexa Fluor 405-A, SSC-A subset	92.9	20828
> > > >	A3.fcs/Lymphocytes/Single Cells/Alexa Fluor 405-A, SSC-A subset/Alexa Fluor 647-A, SSC-A subset	0	0									> > > >	A3.fcs/Lymphocytes/Single Cells/Alexa Fluor 405-A, SSC-A subset/Alexa Fluor 647-A, SSC-A subset	0	0
	A4.fcs		35403										A4.fcs		31563
>	A4.fcs/Lymphocytes	97.6	34561									>	A4.fcs/Lymphocytes	97.6	30792
> >	A4.fcs/Lymphocytes/Single Cells	99.6	34437									> >	A4.fcs/Lymphocytes/Single Cells	99.9	30746
> > >	A4.fcs/Lymphocytes/Single Cells/Alexa Fluor 405-A, SSC-A subset	92.8	31967									> > >	Mean : RL1-A = 57.648483276	57.6
> > > >	Mean : RL1-A = 56.083023071	56.1										> > >	A4.fcs/Lymphocytes/Single Cells/Alexa Fluor 405-A, SSC-A subset	94.7	29125
> > > >	A4.fcs/Lymphocytes/Single Cells/Alexa Fluor 405-A, SSC-A subset/Alexa Fluor 647-A, SSC-A subset	0.00626	2									> > > >	A4.fcs/Lymphocytes/Single Cells/Alexa Fluor 405-A, SSC-A subset/Alexa Fluor 647-A, SSC-A subset	0	0
	A5.fcs		37048										A5.fcs		34002
>	A5.fcs/Lymphocytes	97.6	36174									>	A5.fcs/Lymphocytes	97.6	33191
> >	A5.fcs/Lymphocytes/Single Cells	99.7	36057									> >	A5.fcs/Lymphocytes/Single Cells	99.8	33140
> > >	A5.fcs/Lymphocytes/Single Cells/Alexa Fluor 405-A, SSC-A subset	93.3	33648									> > >	Mean : RL1-A = 58.193912506	58.2
> > > >	Mean : RL1-A = 54.481616974	54.5										> > >	A5.fcs/Lymphocytes/Single Cells/Alexa Fluor 405-A, SSC-A subset	94.4	31295
> > > >	A5.fcs/Lymphocytes/Single Cells/Alexa Fluor 405-A, SSC-A subset/Alexa Fluor 647-A, SSC-A subset	0	0									> > > >	A5.fcs/Lymphocytes/Single Cells/Alexa Fluor 405-A, SSC-A subset/Alexa Fluor 647-A, SSC-A subset	0.0032	1
	A6.fcs		34640										A6.fcs		34712
>	A6.fcs/Lymphocytes	97.7	33843									>	A6.fcs/Lymphocytes	97.8	33946
> >	A6.fcs/Lymphocytes/Single Cells	99.6	33715									> >	A6.fcs/Lymphocytes/Single Cells	99.9	33901
> > >	A6.fcs/Lymphocytes/Single Cells/Alexa Fluor 405-A, SSC-A subset	92.9	31322									> > >	Mean : RL1-A = 57.100776672	57.1
> > > >	Mean : RL1-A = 54.860458374	54.9										> > >	A6.fcs/Lymphocytes/Single Cells/Alexa Fluor 405-A, SSC-A subset	94.4	32001
> > > >	A6.fcs/Lymphocytes/Single Cells/Alexa Fluor 405-A, SSC-A subset/Alexa Fluor 647-A, SSC-A subset	0	0									> > > >	A6.fcs/Lymphocytes/Single Cells/Alexa Fluor 405-A, SSC-A subset/Alexa Fluor 647-A, SSC-A subset	0	0
	A7.fcs		34668										A7.fcs		34159
>	A7.fcs/Lymphocytes	97.6	33833									>	A7.fcs/Lymphocytes	98.1	33498
> >	A7.fcs/Lymphocytes/Single Cells	99.6	33708									> >	A7.fcs/Lymphocytes/Single Cells	99.9	33452
> > >	A7.fcs/Lymphocytes/Single Cells/Alexa Fluor 405-A, SSC-A subset	92.9	31299									> > >	Mean : RL1-A = 57.191078186	57.2
> > > >	Mean : RL1-A = 55.409435272	55.4										> > >	A7.fcs/Lymphocytes/Single Cells/Alexa Fluor 405-A, SSC-A subset	94.6	31656
> > > >	A7.fcs/Lymphocytes/Single Cells/Alexa Fluor 405-A, SSC-A subset/Alexa Fluor 647-A, SSC-A subset	0	0									> > > >	A7.fcs/Lymphocytes/Single Cells/Alexa Fluor 405-A, SSC-A subset/Alexa Fluor 647-A, SSC-A subset	0.00316	1
	A8.fcs		35454										A8.fcs		34370
>	A8.fcs/Lymphocytes	97.6	34600									>	A8.fcs/Lymphocytes	98	33667
> >	A8.fcs/Lymphocytes/Single Cells	99.6	34453									> >	A8.fcs/Lymphocytes/Single Cells	99.9	33623
> > >	A8.fcs/Lymphocytes/Single Cells/Alexa Fluor 405-A, SSC-A subset	92.7	31951									> > >	Mean : RL1-A = 58.460155487	58.5
> > > >	Mean : RL1-A = 56.093860626	56.1										> > >	A8.fcs/Lymphocytes/Single Cells/Alexa Fluor 405-A, SSC-A subset	94	31602
> > > >	A8.fcs/Lymphocytes/Single Cells/Alexa Fluor 405-A, SSC-A subset/Alexa Fluor 647-A, SSC-A subset	0	0									> > > >	A8.fcs/Lymphocytes/Single Cells/Alexa Fluor 405-A, SSC-A subset/Alexa Fluor 647-A, SSC-A subset	0	0
	A9.fcs		31589										A9.fcs		33905
>	A9.fcs/Lymphocytes	97.1	30660									>	A9.fcs/Lymphocytes	97.9	33187
> >	A9.fcs/Lymphocytes/Single Cells	99	30350									> >	A9.fcs/Lymphocytes/Single Cells	99.9	33150
> > >	A9.fcs/Lymphocytes/Single Cells/Alexa Fluor 405-A, SSC-A subset	93.4	28332									> > >	Mean : RL1-A = 58.083934784	58.1
> > > >	Mean : RL1-A = 55.447566986	55.4										> > >	A9.fcs/Lymphocytes/Single Cells/Alexa Fluor 405-A, SSC-A subset	94.2	31224
> > > >	A9.fcs/Lymphocytes/Single Cells/Alexa Fluor 405-A, SSC-A subset/Alexa Fluor 647-A, SSC-A subset	0	0									> > > >	A9.fcs/Lymphocytes/Single Cells/Alexa Fluor 405-A, SSC-A subset/Alexa Fluor 647-A, SSC-A subset	0.0032	1
	B1.fcs		31919										B1.fcs		30695
>	B1.fcs/Lymphocytes	97.9	31234									>	B1.fcs/Lymphocytes	97.2	29826
> >	B1.fcs/Lymphocytes/Single Cells	99.7	31138									> >	B1.fcs/Lymphocytes/Single Cells	99.8	29769
> > >	B1.fcs/Lymphocytes/Single Cells/Alexa Fluor 405-A, SSC-A subset	93.4	29091									> > >	Mean : RL1-A = 211.653533936	212
> > > >	Mean : RL1-A = 199.467956543	199										> > >	B1.fcs/Lymphocytes/Single Cells/Alexa Fluor 405-A, SSC-A subset	92.9	27654
> > > >	B1.fcs/Lymphocytes/Single Cells/Alexa Fluor 405-A, SSC-A subset/Alexa Fluor 647-A, SSC-A subset	0.1	30									> > > >	B1.fcs/Lymphocytes/Single Cells/Alexa Fluor 405-A, SSC-A subset/Alexa Fluor 647-A, SSC-A subset	0.36	100
	B2.fcs		29246										B2.fcs		29866
>	B2.fcs/Lymphocytes	96.8	28296									>	B2.fcs/Lymphocytes	97.7	29186
> >	B2.fcs/Lymphocytes/Single Cells	98	27721									> >	B2.fcs/Lymphocytes/Single Cells	99.8	29139
> > >	B2.fcs/Lymphocytes/Single Cells/Alexa Fluor 405-A, SSC-A subset	92.7	25697									> > >	Mean : RL1-A = 210.855072021	211
> > > >	Mean : RL1-A = 201.264907837	201										> > >	B2.fcs/Lymphocytes/Single Cells/Alexa Fluor 405-A, SSC-A subset	93.6	27266
> > > >	B2.fcs/Lymphocytes/Single Cells/Alexa Fluor 405-A, SSC-A subset/Alexa Fluor 647-A, SSC-A subset	0.11	28									> > > >	B2.fcs/Lymphocytes/Single Cells/Alexa Fluor 405-A, SSC-A subset/Alexa Fluor 647-A, SSC-A subset	0.51	138
	B3.fcs		28887										B3.fcs		25786
>	B3.fcs/Lymphocytes	97.5	28173									>	B3.fcs/Lymphocytes	97.7	25192
> >	B3.fcs/Lymphocytes/Single Cells	99.4	27994									> >	B3.fcs/Lymphocytes/Single Cells	99.9	25160
> > >	B3.fcs/Lymphocytes/Single Cells/Alexa Fluor 405-A, SSC-A subset	93.9	26277									> > >	Mean : RL1-A = 209.084854126	209
> > > >	Mean : RL1-A = 201.019577026	201										> > >	B3.fcs/Lymphocytes/Single Cells/Alexa Fluor 405-A, SSC-A subset	93.8	23608
> > > >	B3.fcs/Lymphocytes/Single Cells/Alexa Fluor 405-A, SSC-A subset/Alexa Fluor 647-A, SSC-A subset	0.11	28									> > > >	B3.fcs/Lymphocytes/Single Cells/Alexa Fluor 405-A, SSC-A subset/Alexa Fluor 647-A, SSC-A subset	0.41	97
	B4.fcs		31824										B4.fcs		31042
>	B4.fcs/Lymphocytes	97.8	31134									>	B4.fcs/Lymphocytes	97.7	30331
> >	B4.fcs/Lymphocytes/Single Cells	99.7	31050									> >	B4.fcs/Lymphocytes/Single Cells	99.8	30280
> > >	B4.fcs/Lymphocytes/Single Cells/Alexa Fluor 405-A, SSC-A subset	93.2	28927									> > >	Mean : RL1-A = 204.774459839	205
> > > >	Mean : RL1-A = 204.972717285	205										> > >	B4.fcs/Lymphocytes/Single Cells/Alexa Fluor 405-A, SSC-A subset	95	28781
> > > >	B4.fcs/Lymphocytes/Single Cells/Alexa Fluor 405-A, SSC-A subset/Alexa Fluor 647-A, SSC-A subset	0.13	37									> > > >	B4.fcs/Lymphocytes/Single Cells/Alexa Fluor 405-A, SSC-A subset/Alexa Fluor 647-A, SSC-A subset	0.35	100
	B5.fcs		32326										B5.fcs		33139
>	B5.fcs/Lymphocytes	97.6	31565									>	B5.fcs/Lymphocytes	97.6	32360
> >	B5.fcs/Lymphocytes/Single Cells	99.7	31476									> >	B5.fcs/Lymphocytes/Single Cells	99.9	32315
> > >	B5.fcs/Lymphocytes/Single Cells/Alexa Fluor 405-A, SSC-A subset	93.2	29338									> > >	Mean : RL1-A = 206.261810303	206
> > > >	Mean : RL1-A = 213.894439697	214										> > >	B5.fcs/Lymphocytes/Single Cells/Alexa Fluor 405-A, SSC-A subset	95.1	30736
> > > >	B5.fcs/Lymphocytes/Single Cells/Alexa Fluor 405-A, SSC-A subset/Alexa Fluor 647-A, SSC-A subset	0.16	46									> > > >	B5.fcs/Lymphocytes/Single Cells/Alexa Fluor 405-A, SSC-A subset/Alexa Fluor 647-A, SSC-A subset	0.31	96
	B6.fcs		31456										B6.fcs		28726
>	B6.fcs/Lymphocytes	97	30500									>	B6.fcs/Lymphocytes	97.5	28012
> >	B6.fcs/Lymphocytes/Single Cells	98.9	30157									> >	B6.fcs/Lymphocytes/Single Cells	99.9	27979
> > >	B6.fcs/Lymphocytes/Single Cells/Alexa Fluor 405-A, SSC-A subset	92.5	27892									> > >	Mean : RL1-A = 205.343353271	205
> > > >	Mean : RL1-A = 215.467910767	215										> > >	B6.fcs/Lymphocytes/Single Cells/Alexa Fluor 405-A, SSC-A subset	94.8	26514
> > > >	B6.fcs/Lymphocytes/Single Cells/Alexa Fluor 405-A, SSC-A subset/Alexa Fluor 647-A, SSC-A subset	0.16	46									> > > >	B6.fcs/Lymphocytes/Single Cells/Alexa Fluor 405-A, SSC-A subset/Alexa Fluor 647-A, SSC-A subset	0.33	87
	B7.fcs		24219										B7.fcs		32246
>	B7.fcs/Lymphocytes	97.6	23633									>	B7.fcs/Lymphocytes	97.6	31480
> >	B7.fcs/Lymphocytes/Single Cells	99.8	23575									> >	B7.fcs/Lymphocytes/Single Cells	99.9	31448
> > >	B7.fcs/Lymphocytes/Single Cells/Alexa Fluor 405-A, SSC-A subset	93.9	22142									> > >	Mean : RL1-A = 73.774253845	73.8
> > > >	Mean : RL1-A = 57.050140381	57.1										> > >	B7.fcs/Lymphocytes/Single Cells/Alexa Fluor 405-A, SSC-A subset	94.5	29712
> > > >	B7.fcs/Lymphocytes/Single Cells/Alexa Fluor 405-A, SSC-A subset/Alexa Fluor 647-A, SSC-A subset	0.00903	2									> > > >	B7.fcs/Lymphocytes/Single Cells/Alexa Fluor 405-A, SSC-A subset/Alexa Fluor 647-A, SSC-A subset	0.00673	2
	B8.fcs		29623										B8.fcs		33730
>	B8.fcs/Lymphocytes	97.4	28857									>	B8.fcs/Lymphocytes	97.8	32995
> >	B8.fcs/Lymphocytes/Single Cells	99.7	28766									> >	B8.fcs/Lymphocytes/Single Cells	99.8	32935
> > >	B8.fcs/Lymphocytes/Single Cells/Alexa Fluor 405-A, SSC-A subset	94.2	27111									> > >	Mean : RL1-A = 74.409378052	74.4
> > > >	Mean : RL1-A = 57.061256409	57.1										> > >	B8.fcs/Lymphocytes/Single Cells/Alexa Fluor 405-A, SSC-A subset	94.5	31110
> > > >	B8.fcs/Lymphocytes/Single Cells/Alexa Fluor 405-A, SSC-A subset/Alexa Fluor 647-A, SSC-A subset	0.015	4									> > > >	B8.fcs/Lymphocytes/Single Cells/Alexa Fluor 405-A, SSC-A subset/Alexa Fluor 647-A, SSC-A subset	0.00964	3
	B9.fcs		28241										B9.fcs		32902
>	B9.fcs/Lymphocytes	97.5	27526									>	B9.fcs/Lymphocytes	97.7	32144
> >	B9.fcs/Lymphocytes/Single Cells	99.6	27421									> >	B9.fcs/Lymphocytes/Single Cells	99.9	32109
> > >	B9.fcs/Lymphocytes/Single Cells/Alexa Fluor 405-A, SSC-A subset	94	25774									> > >	Mean : RL1-A = 78.871414185	78.9
> > > >	Mean : RL1-A = 57.36044693	57.4										> > >	B9.fcs/Lymphocytes/Single Cells/Alexa Fluor 405-A, SSC-A subset	94.5	30329
> > > >	B9.fcs/Lymphocytes/Single Cells/Alexa Fluor 405-A, SSC-A subset/Alexa Fluor 647-A, SSC-A subset	0	0									> > > >	B9.fcs/Lymphocytes/Single Cells/Alexa Fluor 405-A, SSC-A subset/Alexa Fluor 647-A, SSC-A subset	0.00989	3
	C1.fcs		27694										C1.fcs		30244
>	C1.fcs/Lymphocytes	97.6	27016									>	C1.fcs/Lymphocytes	97.9	29609
> >	C1.fcs/Lymphocytes/Single Cells	99.7	26931									> >	C1.fcs/Lymphocytes/Single Cells	99.9	29575
> > >	C1.fcs/Lymphocytes/Single Cells/Alexa Fluor 405-A, SSC-A subset	94.8	25527									> > >	Mean : RL1-A = 471.832824707	472
> > > >	Mean : RL1-A = 476.857940674	477										> > >	C1.fcs/Lymphocytes/Single Cells/Alexa Fluor 405-A, SSC-A subset	94.4	27911
> > > >	C1.fcs/Lymphocytes/Single Cells/Alexa Fluor 405-A, SSC-A subset/Alexa Fluor 647-A, SSC-A subset	5.84	1491									> > > >	C1.fcs/Lymphocytes/Single Cells/Alexa Fluor 405-A, SSC-A subset/Alexa Fluor 647-A, SSC-A subset	10.7	2992
	C2.fcs		30793										C2.fcs		29870
>	C2.fcs/Lymphocytes	97.6	30041									>	C2.fcs/Lymphocytes	97.9	29254
> >	C2.fcs/Lymphocytes/Single Cells	99.7	29958									> >	C2.fcs/Lymphocytes/Single Cells	99.9	29223
> > >	C2.fcs/Lymphocytes/Single Cells/Alexa Fluor 405-A, SSC-A subset	94.3	28239									> > >	Mean : RL1-A = 473.034179688	473
> > > >	Mean : RL1-A = 488.449554443	488										> > >	C2.fcs/Lymphocytes/Single Cells/Alexa Fluor 405-A, SSC-A subset	94.6	27642
> > > >	C2.fcs/Lymphocytes/Single Cells/Alexa Fluor 405-A, SSC-A subset/Alexa Fluor 647-A, SSC-A subset	6.46	1825									> > > >	C2.fcs/Lymphocytes/Single Cells/Alexa Fluor 405-A, SSC-A subset/Alexa Fluor 647-A, SSC-A subset	10.7	2952
	C3.fcs		31743										C3.fcs		27475
>	C3.fcs/Lymphocytes	97.1	30828									>	C3.fcs/Lymphocytes	97.6	26808
> >	C3.fcs/Lymphocytes/Single Cells	99.2	30581									> >	C3.fcs/Lymphocytes/Single Cells	99.9	26773
> > >	C3.fcs/Lymphocytes/Single Cells/Alexa Fluor 405-A, SSC-A subset	93.9	28705									> > >	Mean : RL1-A = 470.723754883	471
> > > >	Mean : RL1-A = 490.749938965	491										> > >	C3.fcs/Lymphocytes/Single Cells/Alexa Fluor 405-A, SSC-A subset	94.4	25270
> > > >	C3.fcs/Lymphocytes/Single Cells/Alexa Fluor 405-A, SSC-A subset/Alexa Fluor 647-A, SSC-A subset	6.55	1881									> > > >	C3.fcs/Lymphocytes/Single Cells/Alexa Fluor 405-A, SSC-A subset/Alexa Fluor 647-A, SSC-A subset	10.6	2678
	C4.fcs		30668										C4.fcs		33230
>	C4.fcs/Lymphocytes	96.8	29691									>	C4.fcs/Lymphocytes	97.2	32312
> >	C4.fcs/Lymphocytes/Single Cells	99.4	29500									> >	C4.fcs/Lymphocytes/Single Cells	99.6	32183
> > >	C4.fcs/Lymphocytes/Single Cells/Alexa Fluor 405-A, SSC-A subset	93.5	27591									> > >	Mean : RL1-A = 444.266998291	444
> > > >	Mean : RL1-A = 507.799072266	508										> > >	C4.fcs/Lymphocytes/Single Cells/Alexa Fluor 405-A, SSC-A subset	94.6	30447
> > > >	C4.fcs/Lymphocytes/Single Cells/Alexa Fluor 405-A, SSC-A subset/Alexa Fluor 647-A, SSC-A subset	7.28	2008									> > > >	C4.fcs/Lymphocytes/Single Cells/Alexa Fluor 405-A, SSC-A subset/Alexa Fluor 647-A, SSC-A subset	8.94	2722
	C5.fcs		32447										C5.fcs		33719
>	C5.fcs/Lymphocytes	97.3	31584									>	C5.fcs/Lymphocytes	97.6	32919
> >	C5.fcs/Lymphocytes/Single Cells	99.6	31461									> >	C5.fcs/Lymphocytes/Single Cells	99.9	32884
> > >	C5.fcs/Lymphocytes/Single Cells/Alexa Fluor 405-A, SSC-A subset	94.2	29651									> > >	Mean : RL1-A = 440.641693115	441
> > > >	Mean : RL1-A = 494.76159668	495										> > >	C5.fcs/Lymphocytes/Single Cells/Alexa Fluor 405-A, SSC-A subset	95	31234
> > > >	C5.fcs/Lymphocytes/Single Cells/Alexa Fluor 405-A, SSC-A subset/Alexa Fluor 647-A, SSC-A subset	6.45	1912									> > > >	C5.fcs/Lymphocytes/Single Cells/Alexa Fluor 405-A, SSC-A subset/Alexa Fluor 647-A, SSC-A subset	8.48	2650
	C6.fcs		31583										C6.fcs		29473
>	C6.fcs/Lymphocytes	97.5	30782									>	C6.fcs/Lymphocytes	97.6	28778
> >	C6.fcs/Lymphocytes/Single Cells	99.3	30579									> >	C6.fcs/Lymphocytes/Single Cells	99.9	28747
> > >	C6.fcs/Lymphocytes/Single Cells/Alexa Fluor 405-A, SSC-A subset	93.8	28690									> > >	Mean : RL1-A = 446.205169678	446
> > > >	Mean : RL1-A = 498.304901123	498										> > >	C6.fcs/Lymphocytes/Single Cells/Alexa Fluor 405-A, SSC-A subset	94.8	27258
> > > >	C6.fcs/Lymphocytes/Single Cells/Alexa Fluor 405-A, SSC-A subset/Alexa Fluor 647-A, SSC-A subset	6.54	1876									> > > >	C6.fcs/Lymphocytes/Single Cells/Alexa Fluor 405-A, SSC-A subset/Alexa Fluor 647-A, SSC-A subset	9.16	2496
	C7.fcs		31619										C7.fcs		33116
>	C7.fcs/Lymphocytes	97.5	30820									>	C7.fcs/Lymphocytes	97.1	32152
> >	C7.fcs/Lymphocytes/Single Cells	99.6	30707									> >	C7.fcs/Lymphocytes/Single Cells	99.6	32019
> > >	C7.fcs/Lymphocytes/Single Cells/Alexa Fluor 405-A, SSC-A subset	94.8	29095									> > >	Mean : RL1-A = 86.938034058	86.9
> > > >	Mean : RL1-A = 58.654174805	58.7										> > >	C7.fcs/Lymphocytes/Single Cells/Alexa Fluor 405-A, SSC-A subset	93.6	29954
> > > >	C7.fcs/Lymphocytes/Single Cells/Alexa Fluor 405-A, SSC-A subset/Alexa Fluor 647-A, SSC-A subset	0.00344	1									> > > >	C7.fcs/Lymphocytes/Single Cells/Alexa Fluor 405-A, SSC-A subset/Alexa Fluor 647-A, SSC-A subset	0.00668	2
	C8.fcs		25512										C8.fcs		30281
>	C8.fcs/Lymphocytes	95.5	24361									>	C8.fcs/Lymphocytes	97.8	29618
> >	C8.fcs/Lymphocytes/Single Cells	98.3	23943									> >	C8.fcs/Lymphocytes/Single Cells	99.9	29580
> > >	C8.fcs/Lymphocytes/Single Cells/Alexa Fluor 405-A, SSC-A subset	94	22498									> > >	Mean : RL1-A = 88.438438416	88.4
> > > >	Mean : RL1-A = 58.563648224	58.6										> > >	C8.fcs/Lymphocytes/Single Cells/Alexa Fluor 405-A, SSC-A subset	95.2	28163
> > > >	C8.fcs/Lymphocytes/Single Cells/Alexa Fluor 405-A, SSC-A subset/Alexa Fluor 647-A, SSC-A subset	0.00889	2									> > > >	C8.fcs/Lymphocytes/Single Cells/Alexa Fluor 405-A, SSC-A subset/Alexa Fluor 647-A, SSC-A subset	0.011	3
	C9.fcs		26705										C9.fcs		25604
>	C9.fcs/Lymphocytes	97.4	26022									>	C9.fcs/Lymphocytes	97.9	25075
> >	C9.fcs/Lymphocytes/Single Cells	99.7	25943									> >	C9.fcs/Lymphocytes/Single Cells	99.9	25045
> > >	C9.fcs/Lymphocytes/Single Cells/Alexa Fluor 405-A, SSC-A subset	95.1	24662									> > >	Mean : RL1-A = 94.835037231	94.8
> > > >	Mean : RL1-A = 57.89332962	57.9										> > >	C9.fcs/Lymphocytes/Single Cells/Alexa Fluor 405-A, SSC-A subset	95.3	23859
> > > >	C9.fcs/Lymphocytes/Single Cells/Alexa Fluor 405-A, SSC-A subset/Alexa Fluor 647-A, SSC-A subset	0.012	3									> > > >	C9.fcs/Lymphocytes/Single Cells/Alexa Fluor 405-A, SSC-A subset/Alexa Fluor 647-A, SSC-A subset	0.017	4
	D1.fcs		30825										D1.fcs		33365
>	D1.fcs/Lymphocytes	97.6	30097									>	D1.fcs/Lymphocytes	98	32685
> >	D1.fcs/Lymphocytes/Single Cells	99.6	29983									> >	D1.fcs/Lymphocytes/Single Cells	99.9	32641
> > >	D1.fcs/Lymphocytes/Single Cells/Alexa Fluor 405-A, SSC-A subset	95	28477									> > >	Mean : RL1-A = 1081.517211914	1082
> > > >	Mean : RL1-A = 1019.476135254	1019										> > >	D1.fcs/Lymphocytes/Single Cells/Alexa Fluor 405-A, SSC-A subset	94.9	30963
> > > >	D1.fcs/Lymphocytes/Single Cells/Alexa Fluor 405-A, SSC-A subset/Alexa Fluor 647-A, SSC-A subset	37.7	10724									> > > >	D1.fcs/Lymphocytes/Single Cells/Alexa Fluor 405-A, SSC-A subset/Alexa Fluor 647-A, SSC-A subset	61.9	19165
	D2.fcs		31124										D2.fcs		28515
>	D2.fcs/Lymphocytes	97.7	30413									>	D2.fcs/Lymphocytes	97.7	27865
> >	D2.fcs/Lymphocytes/Single Cells	99.6	30306									> >	D2.fcs/Lymphocytes/Single Cells	99.8	27823
> > >	D2.fcs/Lymphocytes/Single Cells/Alexa Fluor 405-A, SSC-A subset	94.9	28759									> > >	Mean : RL1-A = 1069.960571289	1070
> > > >	Mean : RL1-A = 1032.033935547	1032										> > >	D2.fcs/Lymphocytes/Single Cells/Alexa Fluor 405-A, SSC-A subset	94.9	26402
> > > >	D2.fcs/Lymphocytes/Single Cells/Alexa Fluor 405-A, SSC-A subset/Alexa Fluor 647-A, SSC-A subset	39.3	11302									> > > >	D2.fcs/Lymphocytes/Single Cells/Alexa Fluor 405-A, SSC-A subset/Alexa Fluor 647-A, SSC-A subset	61.2	16149
	D3.fcs		30353										D3.fcs		28437
>	D3.fcs/Lymphocytes	97.8	29691									>	D3.fcs/Lymphocytes	97.8	27804
> >	D3.fcs/Lymphocytes/Single Cells	99.6	29586									> >	D3.fcs/Lymphocytes/Single Cells	99.8	27753
> > >	D3.fcs/Lymphocytes/Single Cells/Alexa Fluor 405-A, SSC-A subset	95.2	28153									> > >	Mean : RL1-A = 1073.195800781	1073
> > > >	Mean : RL1-A = 1036.771728516	1037										> > >	D3.fcs/Lymphocytes/Single Cells/Alexa Fluor 405-A, SSC-A subset	94.7	26289
> > > >	D3.fcs/Lymphocytes/Single Cells/Alexa Fluor 405-A, SSC-A subset/Alexa Fluor 647-A, SSC-A subset	39.4	11081									> > > >	D3.fcs/Lymphocytes/Single Cells/Alexa Fluor 405-A, SSC-A subset/Alexa Fluor 647-A, SSC-A subset	62.1	16319
	D4.fcs		32633										D4.fcs		30782
>	D4.fcs/Lymphocytes	97.6	31843									>	D4.fcs/Lymphocytes	97.8	30106
> >	D4.fcs/Lymphocytes/Single Cells	99.6	31719									> >	D4.fcs/Lymphocytes/Single Cells	99.9	30074
> > >	D4.fcs/Lymphocytes/Single Cells/Alexa Fluor 405-A, SSC-A subset	94.6	30000									> > >	Mean : RL1-A = 1091.543334961	1092
> > > >	Mean : RL1-A = 1094.971313477	1095										> > >	D4.fcs/Lymphocytes/Single Cells/Alexa Fluor 405-A, SSC-A subset	95.1	28602
> > > >	D4.fcs/Lymphocytes/Single Cells/Alexa Fluor 405-A, SSC-A subset/Alexa Fluor 647-A, SSC-A subset	43.2	12967									> > > >	D4.fcs/Lymphocytes/Single Cells/Alexa Fluor 405-A, SSC-A subset/Alexa Fluor 647-A, SSC-A subset	62.9	17988
	D5.fcs		32110										D5.fcs		35906
>	D5.fcs/Lymphocytes	97.6	31333									>	D5.fcs/Lymphocytes	97.8	35121
> >	D5.fcs/Lymphocytes/Single Cells	99.6	31206									> >	D5.fcs/Lymphocytes/Single Cells	99.8	35064
> > >	D5.fcs/Lymphocytes/Single Cells/Alexa Fluor 405-A, SSC-A subset	94.8	29591									> > >	Mean : RL1-A = 1092.119018555	1092
> > > >	Mean : RL1-A = 1074.091186523	1074										> > >	D5.fcs/Lymphocytes/Single Cells/Alexa Fluor 405-A, SSC-A subset	94.8	33247
> > > >	D5.fcs/Lymphocytes/Single Cells/Alexa Fluor 405-A, SSC-A subset/Alexa Fluor 647-A, SSC-A subset	42.4	12537									> > > >	D5.fcs/Lymphocytes/Single Cells/Alexa Fluor 405-A, SSC-A subset/Alexa Fluor 647-A, SSC-A subset	62.1	20651
	D6.fcs		31525										D6.fcs		31361
>	D6.fcs/Lymphocytes	97.6	30756									>	D6.fcs/Lymphocytes	97.7	30635
> >	D6.fcs/Lymphocytes/Single Cells	99.7	30656									> >	D6.fcs/Lymphocytes/Single Cells	99.9	30592
> > >	D6.fcs/Lymphocytes/Single Cells/Alexa Fluor 405-A, SSC-A subset	95	29132									> > >	Mean : RL1-A = 1085.762695312	1086
> > > >	Mean : RL1-A = 1064.564697266	1065										> > >	D6.fcs/Lymphocytes/Single Cells/Alexa Fluor 405-A, SSC-A subset	95	29065
> > > >	D6.fcs/Lymphocytes/Single Cells/Alexa Fluor 405-A, SSC-A subset/Alexa Fluor 647-A, SSC-A subset	41.4	12065									> > > >	D6.fcs/Lymphocytes/Single Cells/Alexa Fluor 405-A, SSC-A subset/Alexa Fluor 647-A, SSC-A subset	62.3	18094
	D7.fcs		34080										D7.fcs		30454
>	D7.fcs/Lymphocytes	97.4	33181									>	D7.fcs/Lymphocytes	98	29848
> >	D7.fcs/Lymphocytes/Single Cells	99.6	33053									> >	D7.fcs/Lymphocytes/Single Cells	99.8	29796
> > >	D7.fcs/Lymphocytes/Single Cells/Alexa Fluor 405-A, SSC-A subset	95.3	31501									> > >	Mean : RL1-A = 99.681434631	99.7
> > > >	Mean : RL1-A = 59.496948242	59.5										> > >	D7.fcs/Lymphocytes/Single Cells/Alexa Fluor 405-A, SSC-A subset	95.4	28419
> > > >	D7.fcs/Lymphocytes/Single Cells/Alexa Fluor 405-A, SSC-A subset/Alexa Fluor 647-A, SSC-A subset	0.019	6									> > > >	D7.fcs/Lymphocytes/Single Cells/Alexa Fluor 405-A, SSC-A subset/Alexa Fluor 647-A, SSC-A subset	0.021	6
	D8.fcs		35288										D8.fcs		31416
>	D8.fcs/Lymphocytes	97.6	34450									>	D8.fcs/Lymphocytes	97.8	30734
> >	D8.fcs/Lymphocytes/Single Cells	99.6	34302									> >	D8.fcs/Lymphocytes/Single Cells	99.9	30690
> > >	D8.fcs/Lymphocytes/Single Cells/Alexa Fluor 405-A, SSC-A subset	95	32601									> > >	Mean : RL1-A = 101.735801697	102
> > > >	Mean : RL1-A = 96.336982727	96.3										> > >	D8.fcs/Lymphocytes/Single Cells/Alexa Fluor 405-A, SSC-A subset	95.4	29293
> > > >	D8.fcs/Lymphocytes/Single Cells/Alexa Fluor 405-A, SSC-A subset/Alexa Fluor 647-A, SSC-A subset	0.012	4									> > > >	D8.fcs/Lymphocytes/Single Cells/Alexa Fluor 405-A, SSC-A subset/Alexa Fluor 647-A, SSC-A subset	0.02	6
	D9.fcs		29577										D9.fcs		32048
>	D9.fcs/Lymphocytes	97.5	28843									>	D9.fcs/Lymphocytes	97.8	31340
> >	D9.fcs/Lymphocytes/Single Cells	99.6	28726									> >	D9.fcs/Lymphocytes/Single Cells	99.9	31302
> > >	D9.fcs/Lymphocytes/Single Cells/Alexa Fluor 405-A, SSC-A subset	95.3	27371									> > >	Mean : RL1-A = 99.41494751	99.4
> > > >	Mean : RL1-A = 60.079647064	60.1										> > >	D9.fcs/Lymphocytes/Single Cells/Alexa Fluor 405-A, SSC-A subset	95.6	29933
> > > >	D9.fcs/Lymphocytes/Single Cells/Alexa Fluor 405-A, SSC-A subset/Alexa Fluor 647-A, SSC-A subset	0.011	3									> > > >	D9.fcs/Lymphocytes/Single Cells/Alexa Fluor 405-A, SSC-A subset/Alexa Fluor 647-A, SSC-A subset	0.03	9
	E1.fcs		29547										E1.fcs		32448
>	E1.fcs/Lymphocytes	97.8	28905									>	E1.fcs/Lymphocytes	97.6	31678
> >	E1.fcs/Lymphocytes/Single Cells	99.6	28799									> >	E1.fcs/Lymphocytes/Single Cells	99.9	31637
> > >	E1.fcs/Lymphocytes/Single Cells/Alexa Fluor 405-A, SSC-A subset	95.3	27442									> > >	Mean : RL1-A = 2297.960205078	2298
> > > >	Mean : RL1-A = 1766.022460938	1766										> > >	E1.fcs/Lymphocytes/Single Cells/Alexa Fluor 405-A, SSC-A subset	94.7	29955
> > > >	E1.fcs/Lymphocytes/Single Cells/Alexa Fluor 405-A, SSC-A subset/Alexa Fluor 647-A, SSC-A subset	78.3	21493									> > > >	E1.fcs/Lymphocytes/Single Cells/Alexa Fluor 405-A, SSC-A subset/Alexa Fluor 647-A, SSC-A subset	97.1	29073
	E2.fcs		31831										E2.fcs		32508
>	E2.fcs/Lymphocytes	97.6	31075									>	E2.fcs/Lymphocytes	98	31847
> >	E2.fcs/Lymphocytes/Single Cells	99.6	30951									> >	E2.fcs/Lymphocytes/Single Cells	99.8	31794
> > >	E2.fcs/Lymphocytes/Single Cells/Alexa Fluor 405-A, SSC-A subset	95.3	29482									> > >	Mean : RL1-A = 2267.891601562	2268
> > > >	Mean : RL1-A = 1802.436645508	1802										> > >	E2.fcs/Lymphocytes/Single Cells/Alexa Fluor 405-A, SSC-A subset	95.6	30382
> > > >	E2.fcs/Lymphocytes/Single Cells/Alexa Fluor 405-A, SSC-A subset/Alexa Fluor 647-A, SSC-A subset	79.6	23461									> > > >	E2.fcs/Lymphocytes/Single Cells/Alexa Fluor 405-A, SSC-A subset/Alexa Fluor 647-A, SSC-A subset	97	29473
	E3.fcs		30475										E3.fcs		29667
>	E3.fcs/Lymphocytes	97.5	29728									>	E3.fcs/Lymphocytes	97.9	29038
> >	E3.fcs/Lymphocytes/Single Cells	99.5	29591									> >	E3.fcs/Lymphocytes/Single Cells	99.9	29001
> > >	E3.fcs/Lymphocytes/Single Cells/Alexa Fluor 405-A, SSC-A subset	95	28112									> > >	Mean : RL1-A = 2265.232421875	2265
> > > >	Mean : RL1-A = 1788.779785156	1789										> > >	E3.fcs/Lymphocytes/Single Cells/Alexa Fluor 405-A, SSC-A subset	94.8	27507
> > > >	E3.fcs/Lymphocytes/Single Cells/Alexa Fluor 405-A, SSC-A subset/Alexa Fluor 647-A, SSC-A subset	79.4	22316									> > > >	E3.fcs/Lymphocytes/Single Cells/Alexa Fluor 405-A, SSC-A subset/Alexa Fluor 647-A, SSC-A subset	97.4	26793
	E4.fcs		32405										E4.fcs		32696
>	E4.fcs/Lymphocytes	97.7	31657									>	E4.fcs/Lymphocytes	97.8	31981
> >	E4.fcs/Lymphocytes/Single Cells	99.6	31516									> >	E4.fcs/Lymphocytes/Single Cells	99.8	31931
> > >	E4.fcs/Lymphocytes/Single Cells/Alexa Fluor 405-A, SSC-A subset	95	29940									> > >	Mean : RL1-A = 2390.817138672	2391
> > > >	Mean : RL1-A = 2037.938598633	2038										> > >	E4.fcs/Lymphocytes/Single Cells/Alexa Fluor 405-A, SSC-A subset	95.5	30479
> > > >	E4.fcs/Lymphocytes/Single Cells/Alexa Fluor 405-A, SSC-A subset/Alexa Fluor 647-A, SSC-A subset	87.2	26112									> > > >	E4.fcs/Lymphocytes/Single Cells/Alexa Fluor 405-A, SSC-A subset/Alexa Fluor 647-A, SSC-A subset	97.6	29748
	E5.fcs		33542										E5.fcs		32705
>	E5.fcs/Lymphocytes	96.9	32494									>	E5.fcs/Lymphocytes	97.6	31928
> >	E5.fcs/Lymphocytes/Single Cells	98.4	31967									> >	E5.fcs/Lymphocytes/Single Cells	99.9	31888
> > >	E5.fcs/Lymphocytes/Single Cells/Alexa Fluor 405-A, SSC-A subset	94.4	30187									> > >	Mean : RL1-A = 2358.624023438	2359
> > > >	Mean : RL1-A = 2050.924072266	2051										> > >	E5.fcs/Lymphocytes/Single Cells/Alexa Fluor 405-A, SSC-A subset	95.3	30392
> > > >	E5.fcs/Lymphocytes/Single Cells/Alexa Fluor 405-A, SSC-A subset/Alexa Fluor 647-A, SSC-A subset	87.4	26390									> > > >	E5.fcs/Lymphocytes/Single Cells/Alexa Fluor 405-A, SSC-A subset/Alexa Fluor 647-A, SSC-A subset	97.7	29699
	E6.fcs		31036										E6.fcs		33710
>	E6.fcs/Lymphocytes	97.6	30300									>	E6.fcs/Lymphocytes	97.4	32834
> >	E6.fcs/Lymphocytes/Single Cells	99.5	30159									> >	E6.fcs/Lymphocytes/Single Cells	99.8	32782
> > >	E6.fcs/Lymphocytes/Single Cells/Alexa Fluor 405-A, SSC-A subset	95.3	28743									> > >	Mean : RL1-A = 2357.1171875	2357
> > > >	Mean : RL1-A = 2012.270141602	2012										> > >	E6.fcs/Lymphocytes/Single Cells/Alexa Fluor 405-A, SSC-A subset	95	31131
> > > >	E6.fcs/Lymphocytes/Single Cells/Alexa Fluor 405-A, SSC-A subset/Alexa Fluor 647-A, SSC-A subset	86.5	24874									> > > >	E6.fcs/Lymphocytes/Single Cells/Alexa Fluor 405-A, SSC-A subset/Alexa Fluor 647-A, SSC-A subset	97.7	30408
	E7.fcs		32707										E7.fcs		35397
>	E7.fcs/Lymphocytes	97.8	31977									>	E7.fcs/Lymphocytes	97.9	34636
> >	E7.fcs/Lymphocytes/Single Cells	99.5	31807									> >	E7.fcs/Lymphocytes/Single Cells	99.8	34582
> > >	E7.fcs/Lymphocytes/Single Cells/Alexa Fluor 405-A, SSC-A subset	94.7	30110									> > >	Mean : RL1-A = 119.180160522	119
> > > >	Mean : RL1-A = 60.161289215	60.2										> > >	E7.fcs/Lymphocytes/Single Cells/Alexa Fluor 405-A, SSC-A subset	94.9	32818
> > > >	E7.fcs/Lymphocytes/Single Cells/Alexa Fluor 405-A, SSC-A subset/Alexa Fluor 647-A, SSC-A subset	0.027	8									> > > >	E7.fcs/Lymphocytes/Single Cells/Alexa Fluor 405-A, SSC-A subset/Alexa Fluor 647-A, SSC-A subset	0.058	19
	E8.fcs		35963										E8.fcs		32666
>	E8.fcs/Lymphocytes	97.6	35098									>	E8.fcs/Lymphocytes	98	32012
> >	E8.fcs/Lymphocytes/Single Cells	99.6	34953									> >	E8.fcs/Lymphocytes/Single Cells	99.9	31974
> > >	E8.fcs/Lymphocytes/Single Cells/Alexa Fluor 405-A, SSC-A subset	94.8	33135									> > >	Mean : RL1-A = 132.768218994	133
> > > >	Mean : RL1-A = 60.629882812	60.6										> > >	E8.fcs/Lymphocytes/Single Cells/Alexa Fluor 405-A, SSC-A subset	95.2	30448
> > > >	E8.fcs/Lymphocytes/Single Cells/Alexa Fluor 405-A, SSC-A subset/Alexa Fluor 647-A, SSC-A subset	0.027	9									> > > >	E8.fcs/Lymphocytes/Single Cells/Alexa Fluor 405-A, SSC-A subset/Alexa Fluor 647-A, SSC-A subset	0.046	14
	E9.fcs		27760										E9.fcs		31654
>	E9.fcs/Lymphocytes	97.8	27137									>	E9.fcs/Lymphocytes	97.9	30995
> >	E9.fcs/Lymphocytes/Single Cells	99.6	27017									> >	E9.fcs/Lymphocytes/Single Cells	99.9	30958
> > >	E9.fcs/Lymphocytes/Single Cells/Alexa Fluor 405-A, SSC-A subset	94.9	25630									> > >	Mean : RL1-A = 120.173347473	120
> > > >	Mean : RL1-A = 60.684120178	60.7										> > >	E9.fcs/Lymphocytes/Single Cells/Alexa Fluor 405-A, SSC-A subset	95.1	29442
> > > >	E9.fcs/Lymphocytes/Single Cells/Alexa Fluor 405-A, SSC-A subset/Alexa Fluor 647-A, SSC-A subset	0.02	5									> > > >	E9.fcs/Lymphocytes/Single Cells/Alexa Fluor 405-A, SSC-A subset/Alexa Fluor 647-A, SSC-A subset	0.051	15
	F1.fcs		31428										F1.fcs		29207
>	F1.fcs/Lymphocytes	97.8	30728									>	F1.fcs/Lymphocytes	97.7	28539
> >	F1.fcs/Lymphocytes/Single Cells	99.6	30603									> >	F1.fcs/Lymphocytes/Single Cells	99.8	28485
> > >	F1.fcs/Lymphocytes/Single Cells/Alexa Fluor 405-A, SSC-A subset	94.8	29000									> > >	Mean : RL1-A = 3919.678710938	3920
> > > >	Mean : RL1-A = 2209.415771484	2209										> > >	F1.fcs/Lymphocytes/Single Cells/Alexa Fluor 405-A, SSC-A subset	95	27060
> > > >	F1.fcs/Lymphocytes/Single Cells/Alexa Fluor 405-A, SSC-A subset/Alexa Fluor 647-A, SSC-A subset	87.7	25435									> > > >	F1.fcs/Lymphocytes/Single Cells/Alexa Fluor 405-A, SSC-A subset/Alexa Fluor 647-A, SSC-A subset	99.7	26969
	F2.fcs		33794										F2.fcs		32213
>	F2.fcs/Lymphocytes	97.6	32970									>	F2.fcs/Lymphocytes	98	31565
> >	F2.fcs/Lymphocytes/Single Cells	99.6	32842									> >	F2.fcs/Lymphocytes/Single Cells	99.8	31513
> > >	F2.fcs/Lymphocytes/Single Cells/Alexa Fluor 405-A, SSC-A subset	94.9	31158									> > >	Mean : RL1-A = 3877.452636719	3877
> > > >	Mean : RL1-A = 2268.066650391	2268										> > >	F2.fcs/Lymphocytes/Single Cells/Alexa Fluor 405-A, SSC-A subset	95.4	30071
> > > >	F2.fcs/Lymphocytes/Single Cells/Alexa Fluor 405-A, SSC-A subset/Alexa Fluor 647-A, SSC-A subset	88.5	27571									> > > >	F2.fcs/Lymphocytes/Single Cells/Alexa Fluor 405-A, SSC-A subset/Alexa Fluor 647-A, SSC-A subset	99.7	29983
	F3.fcs		30775										F3.fcs		29563
>	F3.fcs/Lymphocytes	97.3	29930									>	F3.fcs/Lymphocytes	97.9	28929
> >	F3.fcs/Lymphocytes/Single Cells	99.1	29652									> >	F3.fcs/Lymphocytes/Single Cells	99.9	28894
> > >	F3.fcs/Lymphocytes/Single Cells/Alexa Fluor 405-A, SSC-A subset	94.5	28016									> > >	Mean : RL1-A = 3871.161376953	3871
> > > >	Mean : RL1-A = 2225.689697266	2226										> > >	F3.fcs/Lymphocytes/Single Cells/Alexa Fluor 405-A, SSC-A subset	95	27436
> > > >	F3.fcs/Lymphocytes/Single Cells/Alexa Fluor 405-A, SSC-A subset/Alexa Fluor 647-A, SSC-A subset	88.6	24826									> > > >	F3.fcs/Lymphocytes/Single Cells/Alexa Fluor 405-A, SSC-A subset/Alexa Fluor 647-A, SSC-A subset	99.7	27359
	F4.fcs		33656										F4.fcs		32391
>	F4.fcs/Lymphocytes	97.4	32790									>	F4.fcs/Lymphocytes	97.4	31565
> >	F4.fcs/Lymphocytes/Single Cells	99.5	32632									> >	F4.fcs/Lymphocytes/Single Cells	99.7	31478
> > >	F4.fcs/Lymphocytes/Single Cells/Alexa Fluor 405-A, SSC-A subset	95.1	31021									> > >	Mean : RL1-A = 3877.597412109	3878
> > > >	Mean : RL1-A = 2699.919677734	2700										> > >	F4.fcs/Lymphocytes/Single Cells/Alexa Fluor 405-A, SSC-A subset	94.5	29733
> > > >	F4.fcs/Lymphocytes/Single Cells/Alexa Fluor 405-A, SSC-A subset/Alexa Fluor 647-A, SSC-A subset	95.3	29578									> > > >	F4.fcs/Lymphocytes/Single Cells/Alexa Fluor 405-A, SSC-A subset/Alexa Fluor 647-A, SSC-A subset	99.7	29638
	F5.fcs		33224										F5.fcs		31973
>	F5.fcs/Lymphocytes	97.5	32406									>	F5.fcs/Lymphocytes	97.8	31259
> >	F5.fcs/Lymphocytes/Single Cells	99.5	32231									> >	F5.fcs/Lymphocytes/Single Cells	99.9	31221
> > >	F5.fcs/Lymphocytes/Single Cells/Alexa Fluor 405-A, SSC-A subset	95.1	30647									> > >	Mean : RL1-A = 3823.568359375	3824
> > > >	Mean : RL1-A = 2726.285888672	2726										> > >	F5.fcs/Lymphocytes/Single Cells/Alexa Fluor 405-A, SSC-A subset	95.2	29735
> > > >	F5.fcs/Lymphocytes/Single Cells/Alexa Fluor 405-A, SSC-A subset/Alexa Fluor 647-A, SSC-A subset	95.2	29174									> > > >	F5.fcs/Lymphocytes/Single Cells/Alexa Fluor 405-A, SSC-A subset/Alexa Fluor 647-A, SSC-A subset	99.6	29630
	F6.fcs		28901										F6.fcs		31991
>	F6.fcs/Lymphocytes	97.7	28244									>	F6.fcs/Lymphocytes	97.6	31216
> >	F6.fcs/Lymphocytes/Single Cells	99.5	28111									> >	F6.fcs/Lymphocytes/Single Cells	99.9	31171
> > >	F6.fcs/Lymphocytes/Single Cells/Alexa Fluor 405-A, SSC-A subset	95.2	26773									> > >	Mean : RL1-A = 3843.8828125	3844
> > > >	Mean : RL1-A = 2693.517578125	2694										> > >	F6.fcs/Lymphocytes/Single Cells/Alexa Fluor 405-A, SSC-A subset	95.3	29718
> > > >	F6.fcs/Lymphocytes/Single Cells/Alexa Fluor 405-A, SSC-A subset/Alexa Fluor 647-A, SSC-A subset	95	25432									> > > >	F6.fcs/Lymphocytes/Single Cells/Alexa Fluor 405-A, SSC-A subset/Alexa Fluor 647-A, SSC-A subset	99.7	29625
	F7.fcs		37482										F7.fcs		40210
>	F7.fcs/Lymphocytes	97.4	36511									>	F7.fcs/Lymphocytes	97.5	39200
> >	F7.fcs/Lymphocytes/Single Cells	99.5	36320									> >	F7.fcs/Lymphocytes/Single Cells	99.8	39124
> > >	F7.fcs/Lymphocytes/Single Cells/Alexa Fluor 405-A, SSC-A subset	94.9	34476									> > >	Mean : RL1-A = 177.972854614	178
> > > >	Mean : RL1-A = 67.161987305	67.2										> > >	F7.fcs/Lymphocytes/Single Cells/Alexa Fluor 405-A, SSC-A subset	94.4	36921
> > > >	F7.fcs/Lymphocytes/Single Cells/Alexa Fluor 405-A, SSC-A subset/Alexa Fluor 647-A, SSC-A subset	0.035	12									> > > >	F7.fcs/Lymphocytes/Single Cells/Alexa Fluor 405-A, SSC-A subset/Alexa Fluor 647-A, SSC-A subset	0.15	56
	F8.fcs		38448										F8.fcs		32849
>	F8.fcs/Lymphocytes	97.4	37458									>	F8.fcs/Lymphocytes	97.7	32100
> >	F8.fcs/Lymphocytes/Single Cells	99.5	37278									> >	F8.fcs/Lymphocytes/Single Cells	99.8	32047
> > >	F8.fcs/Lymphocytes/Single Cells/Alexa Fluor 405-A, SSC-A subset	95	35409									> > >	Mean : RL1-A = 153.022201538	153
> > > >	Mean : RL1-A = 67.690696716	67.7										> > >	F8.fcs/Lymphocytes/Single Cells/Alexa Fluor 405-A, SSC-A subset	95.5	30593
> > > >	F8.fcs/Lymphocytes/Single Cells/Alexa Fluor 405-A, SSC-A subset/Alexa Fluor 647-A, SSC-A subset	0.042	15									> > > >	F8.fcs/Lymphocytes/Single Cells/Alexa Fluor 405-A, SSC-A subset/Alexa Fluor 647-A, SSC-A subset	0.15	45
	F9.fcs		30882										F9.fcs		29820
>	F9.fcs/Lymphocytes	97.5	30118									>	F9.fcs/Lymphocytes	97.8	29159
> >	F9.fcs/Lymphocytes/Single Cells	99.6	29992									> >	F9.fcs/Lymphocytes/Single Cells	99.8	29106
> > >	F9.fcs/Lymphocytes/Single Cells/Alexa Fluor 405-A, SSC-A subset	95.2	28551									> > >	Mean : RL1-A = 160.252365112	160
> > > >	Mean : RL1-A = 64.410102844	64.4										> > >	F9.fcs/Lymphocytes/Single Cells/Alexa Fluor 405-A, SSC-A subset	95.6	27831
> > > >	F9.fcs/Lymphocytes/Single Cells/Alexa Fluor 405-A, SSC-A subset/Alexa Fluor 647-A, SSC-A subset	0.039	11									> > > >	F9.fcs/Lymphocytes/Single Cells/Alexa Fluor 405-A, SSC-A subset/Alexa Fluor 647-A, SSC-A subset	0.15	41
	G1.fcs		32692										G1.fcs		28642
>	G1.fcs/Lymphocytes	97.7	31954									>	G1.fcs/Lymphocytes	97.4	27902
> >	G1.fcs/Lymphocytes/Single Cells	99.6	31817									> >	G1.fcs/Lymphocytes/Single Cells	99.8	27843
> > >	G1.fcs/Lymphocytes/Single Cells/Alexa Fluor 405-A, SSC-A subset	95	30227									> > >	Mean : RL1-A = 4574.649902344	4575
> > > >	Mean : RL1-A = 2173.605712891	2174										> > >	G1.fcs/Lymphocytes/Single Cells/Alexa Fluor 405-A, SSC-A subset	95.3	26522
> > > >	G1.fcs/Lymphocytes/Single Cells/Alexa Fluor 405-A, SSC-A subset/Alexa Fluor 647-A, SSC-A subset	86.2	26062									> > > >	G1.fcs/Lymphocytes/Single Cells/Alexa Fluor 405-A, SSC-A subset/Alexa Fluor 647-A, SSC-A subset	99.9	26485
	G2.fcs		30627										G2.fcs		32675
>	G2.fcs/Lymphocytes	98	30000									>	G2.fcs/Lymphocytes	97.7	31911
> >	G2.fcs/Lymphocytes/Single Cells	99.6	29888									> >	G2.fcs/Lymphocytes/Single Cells	99.8	31846
> > >	G2.fcs/Lymphocytes/Single Cells/Alexa Fluor 405-A, SSC-A subset	95.4	28510									> > >	Mean : RL1-A = 4576.895996094	4577
> > > >	Mean : RL1-A = 2268.051757812	2268										> > >	G2.fcs/Lymphocytes/Single Cells/Alexa Fluor 405-A, SSC-A subset	94.9	30223
> > > >	G2.fcs/Lymphocytes/Single Cells/Alexa Fluor 405-A, SSC-A subset/Alexa Fluor 647-A, SSC-A subset	88.1	25128									> > > >	G2.fcs/Lymphocytes/Single Cells/Alexa Fluor 405-A, SSC-A subset/Alexa Fluor 647-A, SSC-A subset	99.8	30158
	G3.fcs		31070										G3.fcs		28925
>	G3.fcs/Lymphocytes	97.6	30338									>	G3.fcs/Lymphocytes	97.6	28237
> >	G3.fcs/Lymphocytes/Single Cells	99.5	30183									> >	G3.fcs/Lymphocytes/Single Cells	99.8	28191
> > >	G3.fcs/Lymphocytes/Single Cells/Alexa Fluor 405-A, SSC-A subset	95.6	28853									> > >	Mean : RL1-A = 4446.33203125	4446
> > > >	Mean : RL1-A = 2249.949462891	2250										> > >	G3.fcs/Lymphocytes/Single Cells/Alexa Fluor 405-A, SSC-A subset	95.1	26802
> > > >	G3.fcs/Lymphocytes/Single Cells/Alexa Fluor 405-A, SSC-A subset/Alexa Fluor 647-A, SSC-A subset	88.3	25484									> > > >	G3.fcs/Lymphocytes/Single Cells/Alexa Fluor 405-A, SSC-A subset/Alexa Fluor 647-A, SSC-A subset	99.8	26741
	G4.fcs		30047										G4.fcs		29335
>	G4.fcs/Lymphocytes	97.4	29268									>	G4.fcs/Lymphocytes	98	28752
> >	G4.fcs/Lymphocytes/Single Cells	99.5	29132									> >	G4.fcs/Lymphocytes/Single Cells	99.8	28706
> > >	G4.fcs/Lymphocytes/Single Cells/Alexa Fluor 405-A, SSC-A subset	94.5	27530									> > >	Mean : RL1-A = 4521.927734375	4522
> > > >	Mean : RL1-A = 2839.714599609	2840										> > >	G4.fcs/Lymphocytes/Single Cells/Alexa Fluor 405-A, SSC-A subset	95.2	27340
> > > >	G4.fcs/Lymphocytes/Single Cells/Alexa Fluor 405-A, SSC-A subset/Alexa Fluor 647-A, SSC-A subset	95.7	26352									> > > >	G4.fcs/Lymphocytes/Single Cells/Alexa Fluor 405-A, SSC-A subset/Alexa Fluor 647-A, SSC-A subset	99.8	27285
	G5.fcs		30454										G5.fcs		31182
>	G5.fcs/Lymphocytes	97.3	29631									>	G5.fcs/Lymphocytes	97.6	30440
> >	G5.fcs/Lymphocytes/Single Cells	99.5	29492									> >	G5.fcs/Lymphocytes/Single Cells	99.9	30397
> > >	G5.fcs/Lymphocytes/Single Cells/Alexa Fluor 405-A, SSC-A subset	94.5	27870									> > >	Mean : RL1-A = 4513.406738281	4513
> > > >	Mean : RL1-A = 2841.069824219	2841										> > >	G5.fcs/Lymphocytes/Single Cells/Alexa Fluor 405-A, SSC-A subset	95.5	29026
> > > >	G5.fcs/Lymphocytes/Single Cells/Alexa Fluor 405-A, SSC-A subset/Alexa Fluor 647-A, SSC-A subset	95.7	26683									> > > >	G5.fcs/Lymphocytes/Single Cells/Alexa Fluor 405-A, SSC-A subset/Alexa Fluor 647-A, SSC-A subset	99.8	28977
	G6.fcs		30055										G6.fcs		30284
>	G6.fcs/Lymphocytes	97.5	29297									>	G6.fcs/Lymphocytes	98	29673
> >	G6.fcs/Lymphocytes/Single Cells	99.5	29156									> >	G6.fcs/Lymphocytes/Single Cells	99.8	29625
> > >	G6.fcs/Lymphocytes/Single Cells/Alexa Fluor 405-A, SSC-A subset	94.9	27660									> > >	Mean : RL1-A = 4462.485351562	4462
> > > >	Mean : RL1-A = 2833.166748047	2833										> > >	G6.fcs/Lymphocytes/Single Cells/Alexa Fluor 405-A, SSC-A subset	95.1	28163
> > > >	G6.fcs/Lymphocytes/Single Cells/Alexa Fluor 405-A, SSC-A subset/Alexa Fluor 647-A, SSC-A subset	95.7	26480									> > > >	G6.fcs/Lymphocytes/Single Cells/Alexa Fluor 405-A, SSC-A subset/Alexa Fluor 647-A, SSC-A subset	99.8	28100
	G7.fcs		30755										G7.fcs		37703
>	G7.fcs/Lymphocytes	97.5	29986									>	G7.fcs/Lymphocytes	97.5	36756
> >	G7.fcs/Lymphocytes/Single Cells	99.6	29858									> >	G7.fcs/Lymphocytes/Single Cells	99.8	36692
> > >	G7.fcs/Lymphocytes/Single Cells/Alexa Fluor 405-A, SSC-A subset	95	28352									> > >	Mean : RL1-A = 214.931762695	215
> > > >	Mean : RL1-A = 79.327293396	79.3										> > >	G7.fcs/Lymphocytes/Single Cells/Alexa Fluor 405-A, SSC-A subset	94.8	34796
> > > >	G7.fcs/Lymphocytes/Single Cells/Alexa Fluor 405-A, SSC-A subset/Alexa Fluor 647-A, SSC-A subset	0.12	35									> > > >	G7.fcs/Lymphocytes/Single Cells/Alexa Fluor 405-A, SSC-A subset/Alexa Fluor 647-A, SSC-A subset	0.62	214
	G8.fcs		28421										G8.fcs		29726
>	G8.fcs/Lymphocytes	97.3	27664									>	G8.fcs/Lymphocytes	97.6	29024
> >	G8.fcs/Lymphocytes/Single Cells	99.5	27539									> >	G8.fcs/Lymphocytes/Single Cells	99.8	28973
> > >	G8.fcs/Lymphocytes/Single Cells/Alexa Fluor 405-A, SSC-A subset	94.9	26126									> > >	Mean : RL1-A = 216.214752197	216
> > > >	Mean : RL1-A = 78.445472717	78.4										> > >	G8.fcs/Lymphocytes/Single Cells/Alexa Fluor 405-A, SSC-A subset	95.4	27628
> > > >	G8.fcs/Lymphocytes/Single Cells/Alexa Fluor 405-A, SSC-A subset/Alexa Fluor 647-A, SSC-A subset	0.096	25									> > > >	G8.fcs/Lymphocytes/Single Cells/Alexa Fluor 405-A, SSC-A subset/Alexa Fluor 647-A, SSC-A subset	0.61	168
	G9.fcs		28211										G9.fcs		28792
>	G9.fcs/Lymphocytes	97.2	27431									>	G9.fcs/Lymphocytes	98	28223
> >	G9.fcs/Lymphocytes/Single Cells	99.6	27318									> >	G9.fcs/Lymphocytes/Single Cells	99.9	28187
> > >	G9.fcs/Lymphocytes/Single Cells/Alexa Fluor 405-A, SSC-A subset	94.8	25906									> > >	Mean : RL1-A = 210.043548584	210
> > > >	Mean : RL1-A = 80.29057312	80.3										> > >	G9.fcs/Lymphocytes/Single Cells/Alexa Fluor 405-A, SSC-A subset	95.6	26956
> > > >	G9.fcs/Lymphocytes/Single Cells/Alexa Fluor 405-A, SSC-A subset/Alexa Fluor 647-A, SSC-A subset	0.11	29									> > > >	G9.fcs/Lymphocytes/Single Cells/Alexa Fluor 405-A, SSC-A subset/Alexa Fluor 647-A, SSC-A subset	0.53	142
	H1.fcs		29521										H1.fcs		26681
>	H1.fcs/Lymphocytes	97.5	28785									>	H1.fcs/Lymphocytes	97.6	26036
> >	H1.fcs/Lymphocytes/Single Cells	99.6	28673									> >	H1.fcs/Lymphocytes/Single Cells	99.9	26002
> > >	H1.fcs/Lymphocytes/Single Cells/Alexa Fluor 405-A, SSC-A subset	94.7	27158									> > >	Mean : RL1-A = 4910.623535156	4911
> > > >	Mean : RL1-A = 2185.79296875	2186										> > >	H1.fcs/Lymphocytes/Single Cells/Alexa Fluor 405-A, SSC-A subset	95.2	24751
> > > >	H1.fcs/Lymphocytes/Single Cells/Alexa Fluor 405-A, SSC-A subset/Alexa Fluor 647-A, SSC-A subset	86	23365									> > > >	H1.fcs/Lymphocytes/Single Cells/Alexa Fluor 405-A, SSC-A subset/Alexa Fluor 647-A, SSC-A subset	99.8	24713
	H2.fcs		30309										H2.fcs		27078
>	H2.fcs/Lymphocytes	97.6	29590									>	H2.fcs/Lymphocytes	97.4	26362
> >	H2.fcs/Lymphocytes/Single Cells	99.5	29450									> >	H2.fcs/Lymphocytes/Single Cells	99.8	26317
> > >	H2.fcs/Lymphocytes/Single Cells/Alexa Fluor 405-A, SSC-A subset	94.9	27945									> > >	Mean : RL1-A = 4891.184570312	4891
> > > >	Mean : RL1-A = 2224.713378906	2225										> > >	H2.fcs/Lymphocytes/Single Cells/Alexa Fluor 405-A, SSC-A subset	95.2	25053
> > > >	H2.fcs/Lymphocytes/Single Cells/Alexa Fluor 405-A, SSC-A subset/Alexa Fluor 647-A, SSC-A subset	86.8	24267									> > > >	H2.fcs/Lymphocytes/Single Cells/Alexa Fluor 405-A, SSC-A subset/Alexa Fluor 647-A, SSC-A subset	99.9	25023
	H3.fcs		28790										H3.fcs		20723
>	H3.fcs/Lymphocytes	97.6	28087									>	H3.fcs/Lymphocytes	97.6	20225
> >	H3.fcs/Lymphocytes/Single Cells	99.6	27985									> >	H3.fcs/Lymphocytes/Single Cells	99.8	20186
> > >	H3.fcs/Lymphocytes/Single Cells/Alexa Fluor 405-A, SSC-A subset	95.1	26605									> > >	Mean : RL1-A = 4824.054199219	4824
> > > >	Mean : RL1-A = 2201.489257812	2201										> > >	H3.fcs/Lymphocytes/Single Cells/Alexa Fluor 405-A, SSC-A subset	94.9	19154
> > > >	H3.fcs/Lymphocytes/Single Cells/Alexa Fluor 405-A, SSC-A subset/Alexa Fluor 647-A, SSC-A subset	86.4	22990									> > > >	H3.fcs/Lymphocytes/Single Cells/Alexa Fluor 405-A, SSC-A subset/Alexa Fluor 647-A, SSC-A subset	99.8	19122
	H4.fcs		32023										H4.fcs		32443
>	H4.fcs/Lymphocytes	97.4	31189									>	H4.fcs/Lymphocytes	97.5	31616
> >	H4.fcs/Lymphocytes/Single Cells	99.5	31034									> >	H4.fcs/Lymphocytes/Single Cells	99.8	31563
> > >	H4.fcs/Lymphocytes/Single Cells/Alexa Fluor 405-A, SSC-A subset	94.2	29230									> > >	Mean : RL1-A = 4852.443847656	4852
> > > >	Mean : RL1-A = 2813.3046875	2813										> > >	H4.fcs/Lymphocytes/Single Cells/Alexa Fluor 405-A, SSC-A subset	95	29972
> > > >	H4.fcs/Lymphocytes/Single Cells/Alexa Fluor 405-A, SSC-A subset/Alexa Fluor 647-A, SSC-A subset	95.5	27903									> > > >	H4.fcs/Lymphocytes/Single Cells/Alexa Fluor 405-A, SSC-A subset/Alexa Fluor 647-A, SSC-A subset	99.9	29939
	H5.fcs		31945										H5.fcs		30604
>	H5.fcs/Lymphocytes	97.4	31106									>	H5.fcs/Lymphocytes	97.6	29856
> >	H5.fcs/Lymphocytes/Single Cells	99.5	30942									> >	H5.fcs/Lymphocytes/Single Cells	99.9	29820
> > >	H5.fcs/Lymphocytes/Single Cells/Alexa Fluor 405-A, SSC-A subset	94.1	29111									> > >	Mean : RL1-A = 4759.324707031	4759
> > > >	Mean : RL1-A = 2843.261962891	2843										> > >	H5.fcs/Lymphocytes/Single Cells/Alexa Fluor 405-A, SSC-A subset	95.1	28361
> > > >	H5.fcs/Lymphocytes/Single Cells/Alexa Fluor 405-A, SSC-A subset/Alexa Fluor 647-A, SSC-A subset	95.7	27862									> > > >	H5.fcs/Lymphocytes/Single Cells/Alexa Fluor 405-A, SSC-A subset/Alexa Fluor 647-A, SSC-A subset	99.8	28307
	H6.fcs		32925										H6.fcs		30118
>	H6.fcs/Lymphocytes	97.1	31968									>	H6.fcs/Lymphocytes	97.4	29322
> >	H6.fcs/Lymphocytes/Single Cells	99.5	31817									> >	H6.fcs/Lymphocytes/Single Cells	99.8	29266
> > >	H6.fcs/Lymphocytes/Single Cells/Alexa Fluor 405-A, SSC-A subset	94.1	29955									> > >	Mean : RL1-A = 4744.5546875	4745
> > > >	Mean : RL1-A = 2840.052978516	2840										> > >	H6.fcs/Lymphocytes/Single Cells/Alexa Fluor 405-A, SSC-A subset	94.9	27765
> > > >	H6.fcs/Lymphocytes/Single Cells/Alexa Fluor 405-A, SSC-A subset/Alexa Fluor 647-A, SSC-A subset	95.6	28631									> > > >	H6.fcs/Lymphocytes/Single Cells/Alexa Fluor 405-A, SSC-A subset/Alexa Fluor 647-A, SSC-A subset	99.8	27718
	H7.fcs		30062										H7.fcs		28694
>	H7.fcs/Lymphocytes	96.9	29141									>	H7.fcs/Lymphocytes	97.7	28032
> >	H7.fcs/Lymphocytes/Single Cells	99.5	28990									> >	H7.fcs/Lymphocytes/Single Cells	99.8	27983
> > >	H7.fcs/Lymphocytes/Single Cells/Alexa Fluor 405-A, SSC-A subset	88.1	25536									> > >	Mean : RL1-A = 327.855407715	328
> > > >	Mean : RL1-A = 98.789085388	98.8										> > >	H7.fcs/Lymphocytes/Single Cells/Alexa Fluor 405-A, SSC-A subset	95.1	26609
> > > >	H7.fcs/Lymphocytes/Single Cells/Alexa Fluor 405-A, SSC-A subset/Alexa Fluor 647-A, SSC-A subset	0.25	65									> > > >	H7.fcs/Lymphocytes/Single Cells/Alexa Fluor 405-A, SSC-A subset/Alexa Fluor 647-A, SSC-A subset	3.16	841
	H8.fcs		30530										H8.fcs		27772
>	H8.fcs/Lymphocytes	97	29600									>	H8.fcs/Lymphocytes	97.6	27098
> >	H8.fcs/Lymphocytes/Single Cells	99.6	29481									> >	H8.fcs/Lymphocytes/Single Cells	99.9	27062
> > >	H8.fcs/Lymphocytes/Single Cells/Alexa Fluor 405-A, SSC-A subset	88.2	26014									> > >	Mean : RL1-A = 330.502990723	331
> > > >	Mean : RL1-A = 101.946037292	102										> > >	H8.fcs/Lymphocytes/Single Cells/Alexa Fluor 405-A, SSC-A subset	95.3	25788
> > > >	H8.fcs/Lymphocytes/Single Cells/Alexa Fluor 405-A, SSC-A subset/Alexa Fluor 647-A, SSC-A subset	0.24	63									> > > >	H8.fcs/Lymphocytes/Single Cells/Alexa Fluor 405-A, SSC-A subset/Alexa Fluor 647-A, SSC-A subset	2.95	761
	H9.fcs		29325										H9.fcs		24330
>	H9.fcs/Lymphocytes	97.2	28506									>	H9.fcs/Lymphocytes	97.8	23803
> >	H9.fcs/Lymphocytes/Single Cells	99.7	28407									> >	H9.fcs/Lymphocytes/Single Cells	99.8	23756
> > >	H9.fcs/Lymphocytes/Single Cells/Alexa Fluor 405-A, SSC-A subset	88.6	25179									> > >	Mean : RL1-A = 322.130371094	322
> > > >	Mean : RL1-A = 98.921531677	98.9										> > >	H9.fcs/Lymphocytes/Single Cells/Alexa Fluor 405-A, SSC-A subset	95.2	22624
> > > >	H9.fcs/Lymphocytes/Single Cells/Alexa Fluor 405-A, SSC-A subset/Alexa Fluor 647-A, SSC-A subset	0.24	60									> > > >	H9.fcs/Lymphocytes/Single Cells/Alexa Fluor 405-A, SSC-A subset/Alexa Fluor 647-A, SSC-A subset	2.82	639

## Sheet: Fig 1E
Con(nM)	r3-647 non-saturated cells			r3-647 T&P-saturated cells			r4-647 non-saturated cells			r4-647 T&P-saturated cells			r5-647 non-saturated cells			r5-647 T&P-saturated cells			r29-647 non-saturated cells			r29-647 T&P-saturated cells			r36-647 non-saturated cells			r36-647 T&P-saturated cells															r35-AF647 non-saturated cells			r35-AF647 T&P-saturated cells			r40-AF647 non-saturated cells
0	71.6	70.4	71.1	67.9	67.3	66.9	70.8	70	69.1	71.6	73.4	71.1	70.5	69.4	69.6	70	70.6	69.4	129	134	130	68.6	67.9	68.3	73.6	76.3	75.9	72.4	75.1	89.9													1	2	3	4	5	6	7
0.41	1196	1177	1197	1314	1296	1283	1518	1520	1514	1300	1282	1296	1146	1132	1148	1375	1381	1401	2668	2716	2681	2679	2650	2671	138	145	140	299	304	299												A	0	0	0	0	0	0	0
1.23	2966	2918	2956	3589	3490	3558	3532	3572	3504	3114	3101	3033	2702	2673	2664	3273	3250	3258	4619	4626	4649	4637	4657	4645	349	276	265	733	731	741												B	0.41	0.41	0.41	0.41	0.41	0.41	0.41
3.7	5235	5255	5376	5420	5587	5491	5721	5728	5799	5516	5479	5513	4301	4266	4295	4875	4936	4962	4904	4996	4927	4949	4920	4834	632	627	623	1751	1695	1728												C	1.23	1.23	1.23	1.23	1.23	1.23	1.23
11.1	5849	5857	5880	5928	5895	5967	6102	6102	6089	6439	6423	6438	4798	4920	4844	5208	5162	5190	5085	5085	5008	5142	5090	5157	1309	1255	1272	3681	3658	3624												D	3.7	3.7	3.7	3.7	3.7	3.7	3.7
33.3	6026	6029	6058	6259	6300	6221	6569	6468	6455	6799	6842	6750	5131	5073	5164	5554	5426	5513	5140	5236	5128	5391	5263	5329	2058	2054	1984	4718	4810	4765												E	11.1	11.1	11.1	11.1	11.1	11.1	11.1
100	6477	6507	6497	6506	6498	6414	7391	7512	7305	7681	7676	7621	5569	5500	5608	5789	5812	5780	5588	5489	5481	5482	5647	5539	2503	2522	2458	5511	5515	5628												F	33.3	33.3	33.3	33.3	33.3	33.3	33.3
300	7251	7345	7213	6789	6655	6691	8250	8110	8200	8312	8340	8189	6303	6374	6401	6233	6228	6272	5863	6019	5950	5980	5972	5988	3003	2828	2981	6063	6014	5842												G	100	100	100	100	100	100	100
																																										H	300	300	300	300	300	300	300
	r3-AF647 non-saturated cells			r3-AF647 T&P-saturated cells			r4-AF647 non-saturated cells			r4-AF647 T&P-saturated cells							r5-AF647 non-saturated cells			r5-AF647 T&P-saturated cells			r29-AF647 non-saturated cells			r29-AF647 T&P-saturated cells							r36-AF647 non-saturated cells			r36-AF647 T&P-saturated cells						Con (nM)	r35-AF647 non-saturated cells			r35-AF647 T&P-saturated cells			r40-AF647 non-saturated cells
	1	2	3	4	5	6	7	8	9	10	11	12					1	2	3	4	5	6	7	8	9	10	11	12					1	2	3	4	5	6				0	55.9	56.6	55.4	55.3	56.1	56.1	56.3
A	0	0	0	0	0	0	0	0	0	0	0	0	Concentration (nM)			A	0	0	0	0	0	0	0	0	0	0	0	0	Concentration (nM)			A	0	0	0	0	0	0	Concentration (nM)			0.41	56	56.5	58.1	57	57.5	57.8	845
B	0.41	0.41	0.41	0.41	0.41	0.41	0.41	0.41	0.41	0.41	0.41	0.41				B	0.41	0.41	0.41	0.41	0.41	0.41	0.41	0.41	0.41	0.41	0.41	0.41				B	0.41	0.41	0.41	0.41	0.41	0.41				1.23	58.8	59.9	59.6	59.1	60.1	59.7	2077
C	1.23	1.23	1.23	1.23	1.23	1.23	1.23	1.23	1.23	1.23	1.23	1.23				C	1.23	1.23	1.23	1.23	1.23	1.23	1.23	1.23	1.23	1.23	1.23	1.23				C	1.23	1.23	1.23	1.23	1.23	1.23				3.7	60.5	60.6	59.9	62	63.2	63.2	2983
D	3.7	3.7	3.7	3.7	3.7	3.7	3.7	3.7	3.7	3.7	3.7	3.7				D	3.7	3.7	3.7	3.7	3.7	3.7	3.7	3.7	3.7	3.7	3.7	3.7				D	3.7	3.7	3.7	3.7	3.7	3.7				11.1	66.2	67.9	67.4	68.4	93.1	70.7	3313
E	11.1	11.1	11.1	11.1	11.1	11.1	11.1	11.1	11.1	11.1	11.1	11.1				E	11.1	11.1	11.1	11.1	11.1	11.1	11.1	11.1	11.1	11.1	11.1	11.1				E	11.1	11.1	11.1	11.1	11.1	11.1				33.3	106	104	106	86.7	92.3	95.9	3401
F	33.3	33.3	33.3	33.3	33.3	33.3	33.3	33.3	33.3	33.3	33.3	33.3				F	33.3	33.3	33.3	33.3	33.3	33.3	33.3	33.3	33.3	33.3	33.3	33.3				F	33.3	33.3	33.3	33.3	33.3	33.3				100	175	173	181	158	178	163	3558
G	100	100	100	100	100	100	100	100	100	100	100	100				G	100	100	100	100	100	100	100	100	100	100	100	100				G	100	100	100	100	100	100				300	414	398	405	392	438	423	3837
H	300	300	300	300	300	300	300	300	300	300	300	300				H	300	300	300	300	300	300	300	300	300	300	300	300				H	300	300	300	300	300	300
	Depth	Name	Statistic	#Cells													Depth	Name	Statistic	#Cells													Depth	Name	Statistic	#Cells						Depth	Name	Statistic	#Cells
		A1.fcs		32223														A1.fcs		33903														A1.fcs		13658							A1.fcs		28841
	>	A1.fcs/Lymphocytes	94.5	30440													>	A1.fcs/Lymphocytes	95.5	32368													>	A1.fcs/Lymphocytes	94.6	12919						>	A1.fcs/Lymphocytes	95.9	27647
	> >	A1.fcs/Lymphocytes/Single Cells	99.6	30308													> >	A1.fcs/Lymphocytes/Single Cells	99.8	32314													> >	A1.fcs/Lymphocytes/Single Cells	99.7	12879						> >	A1.fcs/Lymphocytes/Single Cells	100	27642
	> > >	Mean : RL1-A = 71.573547363	71.6														> > >	Mean : RL1-A = 70.529335022	70.5														> > >	Mean : RL1-A = 73.649513245	73.6							> > >	A1.fcs/Lymphocytes/Single Cells/Alexa Fluor 405-A, SSC-A subset	93.6	25861
	> > >	A1.fcs/Lymphocytes/Single Cells/Alexa Fluor 405-A, SSC-A subset	83.5	25318													> > >	A1.fcs/Lymphocytes/Single Cells/Alexa Fluor 405-A, SSC-A subset	83.8	27084													> > >	A1.fcs/Lymphocytes/Single Cells/Alexa Fluor 405-A, SSC-A subset	91	11719						> > > >	Mean : RL1-A = 55.865879059	55.9
	> > > >	A1.fcs/Lymphocytes/Single Cells/Alexa Fluor 405-A, SSC-A subset/Alexa Fluor 647-A, SSC-A subset	0	0													> > > >	A1.fcs/Lymphocytes/Single Cells/Alexa Fluor 405-A, SSC-A subset/Alexa Fluor 647-A, SSC-A subset	0.015	4													> > > >	A1.fcs/Lymphocytes/Single Cells/Alexa Fluor 405-A, SSC-A subset/Alexa Fluor 647-A, SSC-A subset	0	0						> > > >	A1.fcs/Lymphocytes/Single Cells/Alexa Fluor 405-A, SSC-A subset/Alexa Fluor 647-A, SSC-A subset	0.012	3
		A2.fcs		32004														A2.fcs		31775														A2.fcs		12433							A2.fcs		32058
	>	A2.fcs/Lymphocytes	95	30401													>	A2.fcs/Lymphocytes	96.3	30603													>	A2.fcs/Lymphocytes	94.1	11701						>	A2.fcs/Lymphocytes	96.4	30899
	> >	A2.fcs/Lymphocytes/Single Cells	99.5	30238													> >	A2.fcs/Lymphocytes/Single Cells	99.8	30554													> >	A2.fcs/Lymphocytes/Single Cells	99.8	11674						> >	A2.fcs/Lymphocytes/Single Cells	99.9	30874
	> > >	Mean : RL1-A = 70.422485352	70.4														> > >	Mean : RL1-A = 69.388252258	69.4														> > >	Mean : RL1-A = 76.278335571	76.3							> > >	A2.fcs/Lymphocytes/Single Cells/Alexa Fluor 405-A, SSC-A subset	94	29010
	> > >	A2.fcs/Lymphocytes/Single Cells/Alexa Fluor 405-A, SSC-A subset	83.4	25206													> > >	A2.fcs/Lymphocytes/Single Cells/Alexa Fluor 405-A, SSC-A subset	83.9	25625													> > >	A2.fcs/Lymphocytes/Single Cells/Alexa Fluor 405-A, SSC-A subset	90.5	10567						> > > >	Mean : RL1-A = 56.559139252	56.6
	> > > >	A2.fcs/Lymphocytes/Single Cells/Alexa Fluor 405-A, SSC-A subset/Alexa Fluor 647-A, SSC-A subset	0.00397	1													> > > >	A2.fcs/Lymphocytes/Single Cells/Alexa Fluor 405-A, SSC-A subset/Alexa Fluor 647-A, SSC-A subset	0.027	7													> > > >	A2.fcs/Lymphocytes/Single Cells/Alexa Fluor 405-A, SSC-A subset/Alexa Fluor 647-A, SSC-A subset	0	0						> > > >	A2.fcs/Lymphocytes/Single Cells/Alexa Fluor 405-A, SSC-A subset/Alexa Fluor 647-A, SSC-A subset	0	0
		A3.fcs		31858														A3.fcs		31914														A3.fcs		10553							A3.fcs		31283
	>	A3.fcs/Lymphocytes	95.2	30316													>	A3.fcs/Lymphocytes	96.2	30689													>	A3.fcs/Lymphocytes	93.4	9855						>	A3.fcs/Lymphocytes	96.2	30097
	> >	A3.fcs/Lymphocytes/Single Cells	99.5	30157													> >	A3.fcs/Lymphocytes/Single Cells	99.8	30640													> >	A3.fcs/Lymphocytes/Single Cells	99.4	9794						> >	A3.fcs/Lymphocytes/Single Cells	99.9	30079
	> > >	Mean : RL1-A = 71.138519287	71.1														> > >	Mean : RL1-A = 69.605796814	69.6														> > >	Mean : RL1-A = 75.931266785	75.9							> > >	A3.fcs/Lymphocytes/Single Cells/Alexa Fluor 405-A, SSC-A subset	94.3	28363
	> > >	A3.fcs/Lymphocytes/Single Cells/Alexa Fluor 405-A, SSC-A subset	84.6	25523													> > >	A3.fcs/Lymphocytes/Single Cells/Alexa Fluor 405-A, SSC-A subset	83.3	25525													> > >	A3.fcs/Lymphocytes/Single Cells/Alexa Fluor 405-A, SSC-A subset	91.5	8960						> > > >	Mean : RL1-A = 55.441318512	55.4
	> > > >	A3.fcs/Lymphocytes/Single Cells/Alexa Fluor 405-A, SSC-A subset/Alexa Fluor 647-A, SSC-A subset	0.00392	1													> > > >	A3.fcs/Lymphocytes/Single Cells/Alexa Fluor 405-A, SSC-A subset/Alexa Fluor 647-A, SSC-A subset	0.00784	2													> > > >	A3.fcs/Lymphocytes/Single Cells/Alexa Fluor 405-A, SSC-A subset/Alexa Fluor 647-A, SSC-A subset	0.022	2						> > > >	A3.fcs/Lymphocytes/Single Cells/Alexa Fluor 405-A, SSC-A subset/Alexa Fluor 647-A, SSC-A subset	0.00705	2
		A4.fcs		31768														A4.fcs		32220														A4.fcs		11346							A4.fcs		31336
	>	A4.fcs/Lymphocytes	95.7	30399													>	A4.fcs/Lymphocytes	94.9	30566													>	A4.fcs/Lymphocytes	93.2	10570						>	A4.fcs/Lymphocytes	96.3	30166
	> >	A4.fcs/Lymphocytes/Single Cells	99.5	30251													> >	A4.fcs/Lymphocytes/Single Cells	99.8	30494													> >	A4.fcs/Lymphocytes/Single Cells	99.7	10539						> >	A4.fcs/Lymphocytes/Single Cells	99.9	30143
	> > >	Mean : RL1-A = 67.937728882	67.9														> > >	Mean : RL1-A = 69.973136902	70														> > >	Mean : RL1-A = 72.409477234	72.4							> > >	A4.fcs/Lymphocytes/Single Cells/Alexa Fluor 405-A, SSC-A subset	93.9	28306
	> > >	A4.fcs/Lymphocytes/Single Cells/Alexa Fluor 405-A, SSC-A subset	86.1	26045													> > >	A4.fcs/Lymphocytes/Single Cells/Alexa Fluor 405-A, SSC-A subset	88.7	27038													> > >	A4.fcs/Lymphocytes/Single Cells/Alexa Fluor 405-A, SSC-A subset	91.1	9597						> > > >	Mean : RL1-A = 55.298023224	55.3
	> > > >	A4.fcs/Lymphocytes/Single Cells/Alexa Fluor 405-A, SSC-A subset/Alexa Fluor 647-A, SSC-A subset	0.00384	1													> > > >	A4.fcs/Lymphocytes/Single Cells/Alexa Fluor 405-A, SSC-A subset/Alexa Fluor 647-A, SSC-A subset	0.011	3													> > > >	A4.fcs/Lymphocytes/Single Cells/Alexa Fluor 405-A, SSC-A subset/Alexa Fluor 647-A, SSC-A subset	0	0						> > > >	A4.fcs/Lymphocytes/Single Cells/Alexa Fluor 405-A, SSC-A subset/Alexa Fluor 647-A, SSC-A subset	0.00353	1
		A5.fcs		31495														A5.fcs		32341														A5.fcs		9804							A5.fcs		31027
	>	A5.fcs/Lymphocytes	95.8	30183													>	A5.fcs/Lymphocytes	94.6	30598													>	A5.fcs/Lymphocytes	93.5	9166						>	A5.fcs/Lymphocytes	96	29798
	> >	A5.fcs/Lymphocytes/Single Cells	99.6	30054													> >	A5.fcs/Lymphocytes/Single Cells	99.7	30514													> >	A5.fcs/Lymphocytes/Single Cells	99.7	9140						> >	A5.fcs/Lymphocytes/Single Cells	100	29788
	> > >	Mean : RL1-A = 67.341598511	67.3														> > >	Mean : RL1-A = 70.57283783	70.6														> > >	Mean : RL1-A = 75.142105103	75.1							> > >	A5.fcs/Lymphocytes/Single Cells/Alexa Fluor 405-A, SSC-A subset	93.9	27965
	> > >	A5.fcs/Lymphocytes/Single Cells/Alexa Fluor 405-A, SSC-A subset	85.8	25796													> > >	A5.fcs/Lymphocytes/Single Cells/Alexa Fluor 405-A, SSC-A subset	89.1	27197													> > >	A5.fcs/Lymphocytes/Single Cells/Alexa Fluor 405-A, SSC-A subset	90.4	8261						> > > >	Mean : RL1-A = 56.116279602	56.1
	> > > >	A5.fcs/Lymphocytes/Single Cells/Alexa Fluor 405-A, SSC-A subset/Alexa Fluor 647-A, SSC-A subset	0.00388	1													> > > >	A5.fcs/Lymphocytes/Single Cells/Alexa Fluor 405-A, SSC-A subset/Alexa Fluor 647-A, SSC-A subset	0.011	3													> > > >	A5.fcs/Lymphocytes/Single Cells/Alexa Fluor 405-A, SSC-A subset/Alexa Fluor 647-A, SSC-A subset	0	0						> > > >	A5.fcs/Lymphocytes/Single Cells/Alexa Fluor 405-A, SSC-A subset/Alexa Fluor 647-A, SSC-A subset	0.00358	1
		A6.fcs		31518														A6.fcs		32305														A6.fcs		9405							A6.fcs		31040
	>	A6.fcs/Lymphocytes	95.7	30161													>	A6.fcs/Lymphocytes	94.8	30638													>	A6.fcs/Lymphocytes	92.8	8725						>	A6.fcs/Lymphocytes	96	29793
	> >	A6.fcs/Lymphocytes/Single Cells	99.5	30013													> >	A6.fcs/Lymphocytes/Single Cells	99.7	30552													> >	A6.fcs/Lymphocytes/Single Cells	99.8	8704						> >	A6.fcs/Lymphocytes/Single Cells	99.9	29774
	> > >	Mean : RL1-A = 66.867149353	66.9														> > >	Mean : RL1-A = 69.372947693	69.4														> > >	Mean : RL1-A = 89.899681091	89.9							> > >	A6.fcs/Lymphocytes/Single Cells/Alexa Fluor 405-A, SSC-A subset	93.8	27920
	> > >	A6.fcs/Lymphocytes/Single Cells/Alexa Fluor 405-A, SSC-A subset	86.5	25970													> > >	A6.fcs/Lymphocytes/Single Cells/Alexa Fluor 405-A, SSC-A subset	89.6	27379													> > >	A6.fcs/Lymphocytes/Single Cells/Alexa Fluor 405-A, SSC-A subset	90.7	7897						> > > >	Mean : RL1-A = 56.140285492	56.1
	> > > >	A6.fcs/Lymphocytes/Single Cells/Alexa Fluor 405-A, SSC-A subset/Alexa Fluor 647-A, SSC-A subset	0	0													> > > >	A6.fcs/Lymphocytes/Single Cells/Alexa Fluor 405-A, SSC-A subset/Alexa Fluor 647-A, SSC-A subset	0.00365	1													> > > >	A6.fcs/Lymphocytes/Single Cells/Alexa Fluor 405-A, SSC-A subset/Alexa Fluor 647-A, SSC-A subset	0.038	3						> > > >	A6.fcs/Lymphocytes/Single Cells/Alexa Fluor 405-A, SSC-A subset/Alexa Fluor 647-A, SSC-A subset	0.00358	1
		A7.fcs		47042														A7.fcs		31943														B1.fcs		12153							A7.fcs		31027
	>	A7.fcs/Lymphocytes	94.6	44523													>	A7.fcs/Lymphocytes	95.7	30564													>	B1.fcs/Lymphocytes	95	11541						>	A7.fcs/Lymphocytes	96.2	29857
	> >	A7.fcs/Lymphocytes/Single Cells	99.5	44285													> >	A7.fcs/Lymphocytes/Single Cells	99.8	30492													> >	B1.fcs/Lymphocytes/Single Cells	99.8	11513						> >	A7.fcs/Lymphocytes/Single Cells	99.9	29835
	> > >	Mean : RL1-A = 70.818725586	70.8														> > >	Mean : RL1-A = 129.034469604	129														> > >	Mean : RL1-A = 138.351760864	138							> > >	A7.fcs/Lymphocytes/Single Cells/Alexa Fluor 405-A, SSC-A subset	93.3	27825
	> > >	A7.fcs/Lymphocytes/Single Cells/Alexa Fluor 405-A, SSC-A subset	84.3	37339													> > >	A7.fcs/Lymphocytes/Single Cells/Alexa Fluor 405-A, SSC-A subset	86.7	26441													> > >	B1.fcs/Lymphocytes/Single Cells/Alexa Fluor 405-A, SSC-A subset	92	10590						> > > >	Mean : RL1-A = 56.331809998	56.3
	> > > >	A7.fcs/Lymphocytes/Single Cells/Alexa Fluor 405-A, SSC-A subset/Alexa Fluor 647-A, SSC-A subset	0.00536	2													> > > >	A7.fcs/Lymphocytes/Single Cells/Alexa Fluor 405-A, SSC-A subset/Alexa Fluor 647-A, SSC-A subset	1.05	277													> > > >	B1.fcs/Lymphocytes/Single Cells/Alexa Fluor 405-A, SSC-A subset/Alexa Fluor 647-A, SSC-A subset	0	0						> > > >	A7.fcs/Lymphocytes/Single Cells/Alexa Fluor 405-A, SSC-A subset/Alexa Fluor 647-A, SSC-A subset	0	0
		A8.fcs		31677														A8.fcs		31902														B2.fcs		13446							A8.fcs		30978
	>	A8.fcs/Lymphocytes	95.2	30161													>	A8.fcs/Lymphocytes	95.8	30554													>	B2.fcs/Lymphocytes	94.5	12710						>	A8.fcs/Lymphocytes	96.2	29800
	> >	A8.fcs/Lymphocytes/Single Cells	99.6	30036													> >	A8.fcs/Lymphocytes/Single Cells	99.8	30486													> >	B2.fcs/Lymphocytes/Single Cells	99.7	12669						> >	A8.fcs/Lymphocytes/Single Cells	99.9	29779
	> > >	Mean : RL1-A = 69.973831177	70														> > >	Mean : RL1-A = 134.363876343	134														> > >	Mean : RL1-A = 144.595809937	145							> > >	A8.fcs/Lymphocytes/Single Cells/Alexa Fluor 405-A, SSC-A subset	93.9	27971
	> > >	A8.fcs/Lymphocytes/Single Cells/Alexa Fluor 405-A, SSC-A subset	84.8	25475													> > >	A8.fcs/Lymphocytes/Single Cells/Alexa Fluor 405-A, SSC-A subset	87	26527													> > >	B2.fcs/Lymphocytes/Single Cells/Alexa Fluor 405-A, SSC-A subset	92.1	11672						> > > >	Mean : RL1-A = 56.156639099	56.2
	> > > >	A8.fcs/Lymphocytes/Single Cells/Alexa Fluor 405-A, SSC-A subset/Alexa Fluor 647-A, SSC-A subset	0	0													> > > >	A8.fcs/Lymphocytes/Single Cells/Alexa Fluor 405-A, SSC-A subset/Alexa Fluor 647-A, SSC-A subset	1.16	309													> > > >	B2.fcs/Lymphocytes/Single Cells/Alexa Fluor 405-A, SSC-A subset/Alexa Fluor 647-A, SSC-A subset	0.026	3						> > > >	A8.fcs/Lymphocytes/Single Cells/Alexa Fluor 405-A, SSC-A subset/Alexa Fluor 647-A, SSC-A subset	0.00358	1
		A9.fcs		31436														A9.fcs		31918														B3.fcs		10331							A9.fcs		31012
	>	A9.fcs/Lymphocytes	95.7	30094													>	A9.fcs/Lymphocytes	95.8	30569													>	B3.fcs/Lymphocytes	94.6	9778						>	A9.fcs/Lymphocytes	96.2	29825
	> >	A9.fcs/Lymphocytes/Single Cells	99.5	29951													> >	A9.fcs/Lymphocytes/Single Cells	99.8	30504													> >	B3.fcs/Lymphocytes/Single Cells	99.8	9759						> >	A9.fcs/Lymphocytes/Single Cells	99.9	29807
	> > >	Mean : RL1-A = 69.13066864	69.1														> > >	Mean : RL1-A = 129.596084595	130														> > >	Mean : RL1-A = 139.700027466	140							> > >	A9.fcs/Lymphocytes/Single Cells/Alexa Fluor 405-A, SSC-A subset	93.5	27855
	> > >	A9.fcs/Lymphocytes/Single Cells/Alexa Fluor 405-A, SSC-A subset	86.6	25926													> > >	A9.fcs/Lymphocytes/Single Cells/Alexa Fluor 405-A, SSC-A subset	86.8	26466													> > >	B3.fcs/Lymphocytes/Single Cells/Alexa Fluor 405-A, SSC-A subset	92.8	9054						> > > >	Mean : RL1-A = 55.879665375	55.9
	> > > >	A9.fcs/Lymphocytes/Single Cells/Alexa Fluor 405-A, SSC-A subset/Alexa Fluor 647-A, SSC-A subset	0.00386	1													> > > >	A9.fcs/Lymphocytes/Single Cells/Alexa Fluor 405-A, SSC-A subset/Alexa Fluor 647-A, SSC-A subset	1.06	281													> > > >	B3.fcs/Lymphocytes/Single Cells/Alexa Fluor 405-A, SSC-A subset/Alexa Fluor 647-A, SSC-A subset	0	0						> > > >	A9.fcs/Lymphocytes/Single Cells/Alexa Fluor 405-A, SSC-A subset/Alexa Fluor 647-A, SSC-A subset	0.00359	1
		A10.fcs		31998														A10.fcs		32392														B4.fcs		10920							A10.fcs		31105
	>	A10.fcs/Lymphocytes	94.2	30135													>	A10.fcs/Lymphocytes	94.5	30601													>	B4.fcs/Lymphocytes	93.7	10228						>	A10.fcs/Lymphocytes	95.8	29809
	> >	A10.fcs/Lymphocytes/Single Cells	99.5	29984													> >	A10.fcs/Lymphocytes/Single Cells	99.7	30510													> >	B4.fcs/Lymphocytes/Single Cells	99.7	10202						> >	A10.fcs/Lymphocytes/Single Cells	100	29797
	> > >	Mean : RL1-A = 71.554527283	71.6														> > >	Mean : RL1-A = 68.563041687	68.6														> > >	Mean : RL1-A = 299.40914917	299							> > >	A10.fcs/Lymphocytes/Single Cells/Alexa Fluor 405-A, SSC-A subset	93.9	27994
	> > >	A10.fcs/Lymphocytes/Single Cells/Alexa Fluor 405-A, SSC-A subset	88.1	26406													> > >	A10.fcs/Lymphocytes/Single Cells/Alexa Fluor 405-A, SSC-A subset	90.3	27562													> > >	B4.fcs/Lymphocytes/Single Cells/Alexa Fluor 405-A, SSC-A subset	92.4	9425						> > > >	Mean : RL1-A = 56.517925262	56.5
	> > > >	A10.fcs/Lymphocytes/Single Cells/Alexa Fluor 405-A, SSC-A subset/Alexa Fluor 647-A, SSC-A subset	0.011	3													> > > >	A10.fcs/Lymphocytes/Single Cells/Alexa Fluor 405-A, SSC-A subset/Alexa Fluor 647-A, SSC-A subset	0	0													> > > >	B4.fcs/Lymphocytes/Single Cells/Alexa Fluor 405-A, SSC-A subset/Alexa Fluor 647-A, SSC-A subset	0.011	1						> > > >	A10.fcs/Lymphocytes/Single Cells/Alexa Fluor 405-A, SSC-A subset/Alexa Fluor 647-A, SSC-A subset	0.00357	1
		A11.fcs		31881														A11.fcs		32325														B5.fcs		10537							A11.fcs		31073
	>	A11.fcs/Lymphocytes	94.5	30133													>	A11.fcs/Lymphocytes	94.7	30608													>	B5.fcs/Lymphocytes	92.7	9773						>	A11.fcs/Lymphocytes	95.9	29808
	> >	A11.fcs/Lymphocytes/Single Cells	99.5	29968													> >	A11.fcs/Lymphocytes/Single Cells	99.7	30531													> >	B5.fcs/Lymphocytes/Single Cells	99.7	9740						> >	A11.fcs/Lymphocytes/Single Cells	99.9	29784
	> > >	Mean : RL1-A = 73.366371155	73.4														> > >	Mean : RL1-A = 67.914962769	67.9														> > >	Mean : RL1-A = 303.597045898	304							> > >	A11.fcs/Lymphocytes/Single Cells/Alexa Fluor 405-A, SSC-A subset	93.7	27912
	> > >	A11.fcs/Lymphocytes/Single Cells/Alexa Fluor 405-A, SSC-A subset	88.4	26479													> > >	A11.fcs/Lymphocytes/Single Cells/Alexa Fluor 405-A, SSC-A subset	90.1	27500													> > >	B5.fcs/Lymphocytes/Single Cells/Alexa Fluor 405-A, SSC-A subset	92.7	9030						> > > >	Mean : RL1-A = 55.926971436	55.9
	> > > >	A11.fcs/Lymphocytes/Single Cells/Alexa Fluor 405-A, SSC-A subset/Alexa Fluor 647-A, SSC-A subset	0.00755	2													> > > >	A11.fcs/Lymphocytes/Single Cells/Alexa Fluor 405-A, SSC-A subset/Alexa Fluor 647-A, SSC-A subset	0.00364	1													> > > >	B5.fcs/Lymphocytes/Single Cells/Alexa Fluor 405-A, SSC-A subset/Alexa Fluor 647-A, SSC-A subset	0.033	3						> > > >	A11.fcs/Lymphocytes/Single Cells/Alexa Fluor 405-A, SSC-A subset/Alexa Fluor 647-A, SSC-A subset	0	0
		A12.fcs		32064														A12.fcs		32277														B6.fcs		10750							A12.fcs		31071
	>	A12.fcs/Lymphocytes	94.2	30192													>	A12.fcs/Lymphocytes	94.6	30535													>	B6.fcs/Lymphocytes	93.5	10047						>	A12.fcs/Lymphocytes	95.9	29802
	> >	A12.fcs/Lymphocytes/Single Cells	99.4	30001													> >	A12.fcs/Lymphocytes/Single Cells	99.8	30472													> >	B6.fcs/Lymphocytes/Single Cells	99.7	10015						> >	A12.fcs/Lymphocytes/Single Cells	99.9	29777
	> > >	Mean : RL1-A = 71.080589294	71.1														> > >	Mean : RL1-A = 68.260742188	68.3														> > >	Mean : RL1-A = 298.997314453	299							> > >	A12.fcs/Lymphocytes/Single Cells/Alexa Fluor 405-A, SSC-A subset	93.7	27913
	> > >	A12.fcs/Lymphocytes/Single Cells/Alexa Fluor 405-A, SSC-A subset	88.1	26434													> > >	A12.fcs/Lymphocytes/Single Cells/Alexa Fluor 405-A, SSC-A subset	90.2	27500													> > >	B6.fcs/Lymphocytes/Single Cells/Alexa Fluor 405-A, SSC-A subset	92.2	9234						> > > >	Mean : RL1-A = 56.415699005	56.4
	> > > >	A12.fcs/Lymphocytes/Single Cells/Alexa Fluor 405-A, SSC-A subset/Alexa Fluor 647-A, SSC-A subset	0	0													> > > >	A12.fcs/Lymphocytes/Single Cells/Alexa Fluor 405-A, SSC-A subset/Alexa Fluor 647-A, SSC-A subset	0	0													> > > >	B6.fcs/Lymphocytes/Single Cells/Alexa Fluor 405-A, SSC-A subset/Alexa Fluor 647-A, SSC-A subset	0.022	2						> > > >	A12.fcs/Lymphocytes/Single Cells/Alexa Fluor 405-A, SSC-A subset/Alexa Fluor 647-A, SSC-A subset	0	0
		B1.fcs		32163														B1.fcs		32208														C1.fcs		13630							B1.fcs		31047
	>	B1.fcs/Lymphocytes	94	30231													>	B1.fcs/Lymphocytes	95.1	30634													>	C1.fcs/Lymphocytes	94.4	12863						>	B1.fcs/Lymphocytes	96	29816
	> >	B1.fcs/Lymphocytes/Single Cells	99.4	30037													> >	B1.fcs/Lymphocytes/Single Cells	99.8	30569													> >	C1.fcs/Lymphocytes/Single Cells	99.7	12828						> >	B1.fcs/Lymphocytes/Single Cells	99.9	29791
	> > >	Mean : RL1-A = 1196.17590332	1196														> > >	Mean : RL1-A = 1146.092285156	1146														> > >	Mean : RL1-A = 348.810089111	349							> > >	B1.fcs/Lymphocytes/Single Cells/Alexa Fluor 405-A, SSC-A subset	94.6	28176
	> > >	B1.fcs/Lymphocytes/Single Cells/Alexa Fluor 405-A, SSC-A subset	85.9	25802													> > >	B1.fcs/Lymphocytes/Single Cells/Alexa Fluor 405-A, SSC-A subset	86.8	26529													> > >	C1.fcs/Lymphocytes/Single Cells/Alexa Fluor 405-A, SSC-A subset	92.5	11872						> > > >	Mean : RL1-A = 56.004837036	56
	> > > >	B1.fcs/Lymphocytes/Single Cells/Alexa Fluor 405-A, SSC-A subset/Alexa Fluor 647-A, SSC-A subset	51.8	13354													> > > >	B1.fcs/Lymphocytes/Single Cells/Alexa Fluor 405-A, SSC-A subset/Alexa Fluor 647-A, SSC-A subset	47.1	12501													> > > >	C1.fcs/Lymphocytes/Single Cells/Alexa Fluor 405-A, SSC-A subset/Alexa Fluor 647-A, SSC-A subset	0.017	2						> > > >	B1.fcs/Lymphocytes/Single Cells/Alexa Fluor 405-A, SSC-A subset/Alexa Fluor 647-A, SSC-A subset	0.0071	2
		B2.fcs		31839														B2.fcs		32131														C2.fcs		13890							B2.fcs		31004
	>	B2.fcs/Lymphocytes	94.6	30124													>	B2.fcs/Lymphocytes	95.3	30607													>	C2.fcs/Lymphocytes	94.5	13120						>	B2.fcs/Lymphocytes	96.1	29800
	> >	B2.fcs/Lymphocytes/Single Cells	99.5	29973													> >	B2.fcs/Lymphocytes/Single Cells	99.8	30552													> >	C2.fcs/Lymphocytes/Single Cells	99.7	13077						> >	B2.fcs/Lymphocytes/Single Cells	100	29786
	> > >	Mean : RL1-A = 1176.901733398	1177														> > >	Mean : RL1-A = 1131.690063477	1132														> > >	Mean : RL1-A = 276.097106934	276							> > >	B2.fcs/Lymphocytes/Single Cells/Alexa Fluor 405-A, SSC-A subset	94.4	28114
	> > >	B2.fcs/Lymphocytes/Single Cells/Alexa Fluor 405-A, SSC-A subset	86.3	25852													> > >	B2.fcs/Lymphocytes/Single Cells/Alexa Fluor 405-A, SSC-A subset	86.9	26546													> > >	C2.fcs/Lymphocytes/Single Cells/Alexa Fluor 405-A, SSC-A subset	91.8	11999						> > > >	Mean : RL1-A = 56.478523254	56.5
	> > > >	B2.fcs/Lymphocytes/Single Cells/Alexa Fluor 405-A, SSC-A subset/Alexa Fluor 647-A, SSC-A subset	50.4	13039													> > > >	B2.fcs/Lymphocytes/Single Cells/Alexa Fluor 405-A, SSC-A subset/Alexa Fluor 647-A, SSC-A subset	46.3	12279													> > > >	C2.fcs/Lymphocytes/Single Cells/Alexa Fluor 405-A, SSC-A subset/Alexa Fluor 647-A, SSC-A subset	0	0						> > > >	B2.fcs/Lymphocytes/Single Cells/Alexa Fluor 405-A, SSC-A subset/Alexa Fluor 647-A, SSC-A subset	0	0
		B3.fcs		31878														B3.fcs		32261														C3.fcs		10860							B3.fcs		31011
	>	B3.fcs/Lymphocytes	94.5	30128													>	B3.fcs/Lymphocytes	95.1	30668													>	C3.fcs/Lymphocytes	94.6	10271						>	B3.fcs/Lymphocytes	96.1	29789
	> >	B3.fcs/Lymphocytes/Single Cells	99.5	29989													> >	B3.fcs/Lymphocytes/Single Cells	99.8	30599													> >	C3.fcs/Lymphocytes/Single Cells	99.8	10246						> >	B3.fcs/Lymphocytes/Single Cells	99.9	29768
	> > >	Mean : RL1-A = 1197.040527344	1197														> > >	Mean : RL1-A = 1148.397949219	1148														> > >	Mean : RL1-A = 264.801452637	265							> > >	B3.fcs/Lymphocytes/Single Cells/Alexa Fluor 405-A, SSC-A subset	94.3	28085
	> > >	B3.fcs/Lymphocytes/Single Cells/Alexa Fluor 405-A, SSC-A subset	86.9	26075													> > >	B3.fcs/Lymphocytes/Single Cells/Alexa Fluor 405-A, SSC-A subset	86.8	26545													> > >	C3.fcs/Lymphocytes/Single Cells/Alexa Fluor 405-A, SSC-A subset	92.6	9483						> > > >	Mean : RL1-A = 58.116371155	58.1
	> > > >	B3.fcs/Lymphocytes/Single Cells/Alexa Fluor 405-A, SSC-A subset/Alexa Fluor 647-A, SSC-A subset	51.5	13416													> > > >	B3.fcs/Lymphocytes/Single Cells/Alexa Fluor 405-A, SSC-A subset/Alexa Fluor 647-A, SSC-A subset	47.2	12526													> > > >	C3.fcs/Lymphocytes/Single Cells/Alexa Fluor 405-A, SSC-A subset/Alexa Fluor 647-A, SSC-A subset	0.011	1						> > > >	B3.fcs/Lymphocytes/Single Cells/Alexa Fluor 405-A, SSC-A subset/Alexa Fluor 647-A, SSC-A subset	0.00356	1
		B4.fcs		31691														B4.fcs		32297														C4.fcs		9468							B4.fcs		31141
	>	B4.fcs/Lymphocytes	95.2	30179													>	B4.fcs/Lymphocytes	94.7	30596													>	C4.fcs/Lymphocytes	93.2	8825						>	B4.fcs/Lymphocytes	95.7	29812
	> >	B4.fcs/Lymphocytes/Single Cells	99.6	30046													> >	B4.fcs/Lymphocytes/Single Cells	99.8	30535													> >	C4.fcs/Lymphocytes/Single Cells	99.7	8802						> >	B4.fcs/Lymphocytes/Single Cells	99.8	29765
	> > >	Mean : RL1-A = 1314.0234375	1314														> > >	Mean : RL1-A = 1374.555786133	1375														> > >	Mean : RL1-A = 732.638427734	733							> > >	B4.fcs/Lymphocytes/Single Cells/Alexa Fluor 405-A, SSC-A subset	92.8	27613
	> > >	B4.fcs/Lymphocytes/Single Cells/Alexa Fluor 405-A, SSC-A subset	88.9	26703													> > >	B4.fcs/Lymphocytes/Single Cells/Alexa Fluor 405-A, SSC-A subset	89.9	27450													> > >	C4.fcs/Lymphocytes/Single Cells/Alexa Fluor 405-A, SSC-A subset	92.4	8130						> > > >	Mean : RL1-A = 57.005596161	57
	> > > >	B4.fcs/Lymphocytes/Single Cells/Alexa Fluor 405-A, SSC-A subset/Alexa Fluor 647-A, SSC-A subset	56.4	15067													> > > >	B4.fcs/Lymphocytes/Single Cells/Alexa Fluor 405-A, SSC-A subset/Alexa Fluor 647-A, SSC-A subset	58.4	16025													> > > >	C4.fcs/Lymphocytes/Single Cells/Alexa Fluor 405-A, SSC-A subset/Alexa Fluor 647-A, SSC-A subset	1.25	102						> > > >	B4.fcs/Lymphocytes/Single Cells/Alexa Fluor 405-A, SSC-A subset/Alexa Fluor 647-A, SSC-A subset	0.014	4
		B5.fcs		31502														B5.fcs		32427														C5.fcs		13130							B5.fcs		31101
	>	B5.fcs/Lymphocytes	95.6	30106													>	B5.fcs/Lymphocytes	94.4	30605													>	C5.fcs/Lymphocytes	93.3	12252						>	B5.fcs/Lymphocytes	95.8	29809
	> >	B5.fcs/Lymphocytes/Single Cells	99.6	29984													> >	B5.fcs/Lymphocytes/Single Cells	99.8	30541													> >	C5.fcs/Lymphocytes/Single Cells	99.7	12210						> >	B5.fcs/Lymphocytes/Single Cells	99.9	29787
	> > >	Mean : RL1-A = 1295.538330078	1296														> > >	Mean : RL1-A = 1380.858764648	1381														> > >	Mean : RL1-A = 730.772399902	731							> > >	B5.fcs/Lymphocytes/Single Cells/Alexa Fluor 405-A, SSC-A subset	93.5	27838
	> > >	B5.fcs/Lymphocytes/Single Cells/Alexa Fluor 405-A, SSC-A subset	89	26678													> > >	B5.fcs/Lymphocytes/Single Cells/Alexa Fluor 405-A, SSC-A subset	89.1	27224													> > >	C5.fcs/Lymphocytes/Single Cells/Alexa Fluor 405-A, SSC-A subset	92.4	11278						> > > >	Mean : RL1-A = 57.49256897	57.5
	> > > >	B5.fcs/Lymphocytes/Single Cells/Alexa Fluor 405-A, SSC-A subset/Alexa Fluor 647-A, SSC-A subset	55.7	14850													> > > >	B5.fcs/Lymphocytes/Single Cells/Alexa Fluor 405-A, SSC-A subset/Alexa Fluor 647-A, SSC-A subset	59.3	16151													> > > >	C5.fcs/Lymphocytes/Single Cells/Alexa Fluor 405-A, SSC-A subset/Alexa Fluor 647-A, SSC-A subset	1.18	133						> > > >	B5.fcs/Lymphocytes/Single Cells/Alexa Fluor 405-A, SSC-A subset/Alexa Fluor 647-A, SSC-A subset	0.00718	2
		B6.fcs		31658														B6.fcs		32370														C6.fcs		10298							B6.fcs		31076
	>	B6.fcs/Lymphocytes	95.3	30177													>	B6.fcs/Lymphocytes	94.5	30602													>	C6.fcs/Lymphocytes	92.3	9508						>	B6.fcs/Lymphocytes	96	29825
	> >	B6.fcs/Lymphocytes/Single Cells	99.6	30064													> >	B6.fcs/Lymphocytes/Single Cells	99.8	30528													> >	C6.fcs/Lymphocytes/Single Cells	99.7	9482						> >	B6.fcs/Lymphocytes/Single Cells	99.9	29806
	> > >	Mean : RL1-A = 1282.56628418	1283														> > >	Mean : RL1-A = 1400.724731445	1401														> > >	Mean : RL1-A = 741.040710449	741							> > >	B6.fcs/Lymphocytes/Single Cells/Alexa Fluor 405-A, SSC-A subset	93.9	27982
	> > >	B6.fcs/Lymphocytes/Single Cells/Alexa Fluor 405-A, SSC-A subset	87.8	26401													> > >	B6.fcs/Lymphocytes/Single Cells/Alexa Fluor 405-A, SSC-A subset	90.1	27505													> > >	C6.fcs/Lymphocytes/Single Cells/Alexa Fluor 405-A, SSC-A subset	92.3	8752						> > > >	Mean : RL1-A = 57.755245209	57.8
	> > > >	B6.fcs/Lymphocytes/Single Cells/Alexa Fluor 405-A, SSC-A subset/Alexa Fluor 647-A, SSC-A subset	55.5	14657													> > > >	B6.fcs/Lymphocytes/Single Cells/Alexa Fluor 405-A, SSC-A subset/Alexa Fluor 647-A, SSC-A subset	59.9	16472													> > > >	C6.fcs/Lymphocytes/Single Cells/Alexa Fluor 405-A, SSC-A subset/Alexa Fluor 647-A, SSC-A subset	0.99	87						> > > >	B6.fcs/Lymphocytes/Single Cells/Alexa Fluor 405-A, SSC-A subset/Alexa Fluor 647-A, SSC-A subset	0.00715	2
		B7.fcs		31621														B7.fcs		32172														D1.fcs		13211							B7.fcs		31049
	>	B7.fcs/Lymphocytes	95.2	30107													>	B7.fcs/Lymphocytes	95.1	30611													>	D1.fcs/Lymphocytes	94.6	12501						>	B7.fcs/Lymphocytes	96.1	29849
	> >	B7.fcs/Lymphocytes/Single Cells	99.5	29962													> >	B7.fcs/Lymphocytes/Single Cells	99.8	30537													> >	D1.fcs/Lymphocytes/Single Cells	99.7	12461						> >	B7.fcs/Lymphocytes/Single Cells	99.9	29820
	> > >	Mean : RL1-A = 1517.82019043	1518														> > >	Mean : RL1-A = 2667.555664062	2668														> > >	Mean : RL1-A = 631.539123535	632							> > >	B7.fcs/Lymphocytes/Single Cells/Alexa Fluor 405-A, SSC-A subset	94.3	28120
	> > >	B7.fcs/Lymphocytes/Single Cells/Alexa Fluor 405-A, SSC-A subset	84.7	25383													> > >	B7.fcs/Lymphocytes/Single Cells/Alexa Fluor 405-A, SSC-A subset	88.5	27036													> > >	D1.fcs/Lymphocytes/Single Cells/Alexa Fluor 405-A, SSC-A subset	92.4	11520						> > > >	Mean : RL1-A = 844.633361816	845
	> > > >	B7.fcs/Lymphocytes/Single Cells/Alexa Fluor 405-A, SSC-A subset/Alexa Fluor 647-A, SSC-A subset	67.7	17185													> > > >	B7.fcs/Lymphocytes/Single Cells/Alexa Fluor 405-A, SSC-A subset/Alexa Fluor 647-A, SSC-A subset	95.2	25747													> > > >	D1.fcs/Lymphocytes/Single Cells/Alexa Fluor 405-A, SSC-A subset/Alexa Fluor 647-A, SSC-A subset	0.84	97						> > > >	B7.fcs/Lymphocytes/Single Cells/Alexa Fluor 405-A, SSC-A subset/Alexa Fluor 647-A, SSC-A subset	59.9	16848
		B8.fcs		31725														B8.fcs		32448														D2.fcs		9519							B8.fcs		30994
	>	B8.fcs/Lymphocytes	95.1	30156													>	B8.fcs/Lymphocytes	94.6	30709													>	D2.fcs/Lymphocytes	94.1	8954						>	B8.fcs/Lymphocytes	96.1	29791
	> >	B8.fcs/Lymphocytes/Single Cells	99.5	29998													> >	B8.fcs/Lymphocytes/Single Cells	99.7	30623													> >	D2.fcs/Lymphocytes/Single Cells	99.8	8935						> >	B8.fcs/Lymphocytes/Single Cells	99.9	29771
	> > >	Mean : RL1-A = 1519.600463867	1520														> > >	Mean : RL1-A = 2715.926757812	2716														> > >	Mean : RL1-A = 626.636535645	627							> > >	B8.fcs/Lymphocytes/Single Cells/Alexa Fluor 405-A, SSC-A subset	94.5	28130
	> > >	B8.fcs/Lymphocytes/Single Cells/Alexa Fluor 405-A, SSC-A subset	84.5	25363													> > >	B8.fcs/Lymphocytes/Single Cells/Alexa Fluor 405-A, SSC-A subset	88	26936													> > >	D2.fcs/Lymphocytes/Single Cells/Alexa Fluor 405-A, SSC-A subset	92.5	8266						> > > >	Mean : RL1-A = 844.37310791	844
	> > > >	B8.fcs/Lymphocytes/Single Cells/Alexa Fluor 405-A, SSC-A subset/Alexa Fluor 647-A, SSC-A subset	68.1	17262													> > > >	B8.fcs/Lymphocytes/Single Cells/Alexa Fluor 405-A, SSC-A subset/Alexa Fluor 647-A, SSC-A subset	95.2	25652													> > > >	D2.fcs/Lymphocytes/Single Cells/Alexa Fluor 405-A, SSC-A subset/Alexa Fluor 647-A, SSC-A subset	0.83	69						> > > >	B8.fcs/Lymphocytes/Single Cells/Alexa Fluor 405-A, SSC-A subset/Alexa Fluor 647-A, SSC-A subset	59.8	16808
		B9.fcs		31693														B9.fcs		32209														D3.fcs		10670							B9.fcs		31057
	>	B9.fcs/Lymphocytes	94.9	30083													>	B9.fcs/Lymphocytes	94.9	30566													>	D3.fcs/Lymphocytes	94.2	10053						>	B9.fcs/Lymphocytes	96	29818
	> >	B9.fcs/Lymphocytes/Single Cells	99.5	29940													> >	B9.fcs/Lymphocytes/Single Cells	99.8	30497													> >	D3.fcs/Lymphocytes/Single Cells	99.7	10025						> >	B9.fcs/Lymphocytes/Single Cells	99.9	29803
	> > >	Mean : RL1-A = 1514.025268555	1514														> > >	Mean : RL1-A = 2681.084960938	2681														> > >	Mean : RL1-A = 623.09753418	623							> > >	B9.fcs/Lymphocytes/Single Cells/Alexa Fluor 405-A, SSC-A subset	94.4	28148
	> > >	B9.fcs/Lymphocytes/Single Cells/Alexa Fluor 405-A, SSC-A subset	83.5	25009													> > >	B9.fcs/Lymphocytes/Single Cells/Alexa Fluor 405-A, SSC-A subset	88.7	27038													> > >	D3.fcs/Lymphocytes/Single Cells/Alexa Fluor 405-A, SSC-A subset	91.4	9163						> > > >	Mean : RL1-A = 842.228149414	842
	> > > >	B9.fcs/Lymphocytes/Single Cells/Alexa Fluor 405-A, SSC-A subset/Alexa Fluor 647-A, SSC-A subset	68.3	17087													> > > >	B9.fcs/Lymphocytes/Single Cells/Alexa Fluor 405-A, SSC-A subset/Alexa Fluor 647-A, SSC-A subset	95.1	25710													> > > >	D3.fcs/Lymphocytes/Single Cells/Alexa Fluor 405-A, SSC-A subset/Alexa Fluor 647-A, SSC-A subset	0.64	59						> > > >	B9.fcs/Lymphocytes/Single Cells/Alexa Fluor 405-A, SSC-A subset/Alexa Fluor 647-A, SSC-A subset	59.6	16785
		B10.fcs		32048														B10.fcs		32176														D4.fcs		12902							B10.fcs		31093
	>	B10.fcs/Lymphocytes	94.2	30196													>	B10.fcs/Lymphocytes	95.1	30596													>	D4.fcs/Lymphocytes	93.7	12084						>	B10.fcs/Lymphocytes	95.8	29779
	> >	B10.fcs/Lymphocytes/Single Cells	99.5	30033													> >	B10.fcs/Lymphocytes/Single Cells	99.8	30540													> >	D4.fcs/Lymphocytes/Single Cells	99.7	12046						> >	B10.fcs/Lymphocytes/Single Cells	99.9	29758
	> > >	Mean : RL1-A = 1299.865478516	1300														> > >	Mean : RL1-A = 2678.5703125	2679														> > >	Mean : RL1-A = 1751.076171875	1751							> > >	B10.fcs/Lymphocytes/Single Cells/Alexa Fluor 405-A, SSC-A subset	93.9	27957
	> > >	B10.fcs/Lymphocytes/Single Cells/Alexa Fluor 405-A, SSC-A subset	88.7	26641													> > >	B10.fcs/Lymphocytes/Single Cells/Alexa Fluor 405-A, SSC-A subset	88.6	27073													> > >	D4.fcs/Lymphocytes/Single Cells/Alexa Fluor 405-A, SSC-A subset	91.7	11052						> > > >	Mean : RL1-A = 698.468200684	698
	> > > >	B10.fcs/Lymphocytes/Single Cells/Alexa Fluor 405-A, SSC-A subset/Alexa Fluor 647-A, SSC-A subset	55.5	14775													> > > >	B10.fcs/Lymphocytes/Single Cells/Alexa Fluor 405-A, SSC-A subset/Alexa Fluor 647-A, SSC-A subset	94.2	25502													> > > >	D4.fcs/Lymphocytes/Single Cells/Alexa Fluor 405-A, SSC-A subset/Alexa Fluor 647-A, SSC-A subset	23.6	2604						> > > >	B10.fcs/Lymphocytes/Single Cells/Alexa Fluor 405-A, SSC-A subset/Alexa Fluor 647-A, SSC-A subset	44.6	12482
		B11.fcs		31908														B11.fcs		32080														D5.fcs		12974							B11.fcs		31027
	>	B11.fcs/Lymphocytes	94.4	30137													>	B11.fcs/Lymphocytes	95.2	30527													>	D5.fcs/Lymphocytes	94.2	12225						>	B11.fcs/Lymphocytes	96.1	29808
	> >	B11.fcs/Lymphocytes/Single Cells	99.5	29988													> >	B11.fcs/Lymphocytes/Single Cells	99.8	30455													> >	D5.fcs/Lymphocytes/Single Cells	99.8	12199						> >	B11.fcs/Lymphocytes/Single Cells	99.9	29790
	> > >	Mean : RL1-A = 1281.763793945	1282														> > >	Mean : RL1-A = 2650.136474609	2650														> > >	Mean : RL1-A = 1695.337524414	1695							> > >	B11.fcs/Lymphocytes/Single Cells/Alexa Fluor 405-A, SSC-A subset	93.7	27915
	> > >	B11.fcs/Lymphocytes/Single Cells/Alexa Fluor 405-A, SSC-A subset	89.8	26921													> > >	B11.fcs/Lymphocytes/Single Cells/Alexa Fluor 405-A, SSC-A subset	89.5	27246													> > >	D5.fcs/Lymphocytes/Single Cells/Alexa Fluor 405-A, SSC-A subset	91.7	11187						> > > >	Mean : RL1-A = 700.736450195	701
	> > > >	B11.fcs/Lymphocytes/Single Cells/Alexa Fluor 405-A, SSC-A subset/Alexa Fluor 647-A, SSC-A subset	54.5	14668													> > > >	B11.fcs/Lymphocytes/Single Cells/Alexa Fluor 405-A, SSC-A subset/Alexa Fluor 647-A, SSC-A subset	94.1	25644													> > > >	D5.fcs/Lymphocytes/Single Cells/Alexa Fluor 405-A, SSC-A subset/Alexa Fluor 647-A, SSC-A subset	21.9	2453						> > > >	B11.fcs/Lymphocytes/Single Cells/Alexa Fluor 405-A, SSC-A subset/Alexa Fluor 647-A, SSC-A subset	45	12558
		B12.fcs		31997														B12.fcs		32267														D6.fcs		12908							B12.fcs		31069
	>	B12.fcs/Lymphocytes	94.3	30171													>	B12.fcs/Lymphocytes	94.9	30624													>	D6.fcs/Lymphocytes	93.4	12060						>	B12.fcs/Lymphocytes	96	29817
	> >	B12.fcs/Lymphocytes/Single Cells	99.4	29996													> >	B12.fcs/Lymphocytes/Single Cells	99.8	30550													> >	D6.fcs/Lymphocytes/Single Cells	99.7	12021						> >	B12.fcs/Lymphocytes/Single Cells	99.9	29789
	> > >	Mean : RL1-A = 1296.436035156	1296														> > >	Mean : RL1-A = 2670.578369141	2671														> > >	Mean : RL1-A = 1727.55847168	1728							> > >	B12.fcs/Lymphocytes/Single Cells/Alexa Fluor 405-A, SSC-A subset	94.1	28029
	> > >	B12.fcs/Lymphocytes/Single Cells/Alexa Fluor 405-A, SSC-A subset	88.8	26645													> > >	B12.fcs/Lymphocytes/Single Cells/Alexa Fluor 405-A, SSC-A subset	89.3	27266													> > >	D6.fcs/Lymphocytes/Single Cells/Alexa Fluor 405-A, SSC-A subset	91.7	11022						> > > >	Mean : RL1-A = 694.117675781	694
	> > > >	B12.fcs/Lymphocytes/Single Cells/Alexa Fluor 405-A, SSC-A subset/Alexa Fluor 647-A, SSC-A subset	55.4	14756													> > > >	B12.fcs/Lymphocytes/Single Cells/Alexa Fluor 405-A, SSC-A subset/Alexa Fluor 647-A, SSC-A subset	94.2	25678													> > > >	D6.fcs/Lymphocytes/Single Cells/Alexa Fluor 405-A, SSC-A subset/Alexa Fluor 647-A, SSC-A subset	22.9	2521						> > > >	B12.fcs/Lymphocytes/Single Cells/Alexa Fluor 405-A, SSC-A subset/Alexa Fluor 647-A, SSC-A subset	43.9	12315
		C1.fcs		32172														C1.fcs		32211														E1.fcs		13308							C1.fcs		30979
	>	C1.fcs/Lymphocytes	93.6	30107													>	C1.fcs/Lymphocytes	95.1	30638													>	E1.fcs/Lymphocytes	94.4	12565						>	C1.fcs/Lymphocytes	96.1	29785
	> >	C1.fcs/Lymphocytes/Single Cells	99.4	29915													> >	C1.fcs/Lymphocytes/Single Cells	99.7	30560													> >	E1.fcs/Lymphocytes/Single Cells	99.7	12531						> >	C1.fcs/Lymphocytes/Single Cells	100	29772
	> > >	Mean : RL1-A = 2965.861328125	2966														> > >	Mean : RL1-A = 2701.638916016	2702														> > >	Mean : RL1-A = 1308.912597656	1309							> > >	C1.fcs/Lymphocytes/Single Cells/Alexa Fluor 405-A, SSC-A subset	94.9	28267
	> > >	C1.fcs/Lymphocytes/Single Cells/Alexa Fluor 405-A, SSC-A subset	87.4	26148													> > >	C1.fcs/Lymphocytes/Single Cells/Alexa Fluor 405-A, SSC-A subset	88.3	26995													> > >	E1.fcs/Lymphocytes/Single Cells/Alexa Fluor 405-A, SSC-A subset	92.7	11618						> > > >	Mean : RL1-A = 58.758895874	58.8
	> > > >	C1.fcs/Lymphocytes/Single Cells/Alexa Fluor 405-A, SSC-A subset/Alexa Fluor 647-A, SSC-A subset	96.3	25190													> > > >	C1.fcs/Lymphocytes/Single Cells/Alexa Fluor 405-A, SSC-A subset/Alexa Fluor 647-A, SSC-A subset	96.2	25970													> > > >	E1.fcs/Lymphocytes/Single Cells/Alexa Fluor 405-A, SSC-A subset/Alexa Fluor 647-A, SSC-A subset	12.1	1408						> > > >	C1.fcs/Lymphocytes/Single Cells/Alexa Fluor 405-A, SSC-A subset/Alexa Fluor 647-A, SSC-A subset	0.021	6
		C2.fcs		31966														C2.fcs		32102														E2.fcs		12406							C2.fcs		31055
	>	C2.fcs/Lymphocytes	94.1	30082													>	C2.fcs/Lymphocytes	95.5	30658													>	E2.fcs/Lymphocytes	93.9	11654						>	C2.fcs/Lymphocytes	96	29823
	> >	C2.fcs/Lymphocytes/Single Cells	99.4	29896													> >	C2.fcs/Lymphocytes/Single Cells	99.8	30582													> >	E2.fcs/Lymphocytes/Single Cells	99.5	11597						> >	C2.fcs/Lymphocytes/Single Cells	99.9	29803
	> > >	Mean : RL1-A = 2918.240722656	2918														> > >	Mean : RL1-A = 2673.494628906	2673														> > >	Mean : RL1-A = 1254.700317383	1255							> > >	C2.fcs/Lymphocytes/Single Cells/Alexa Fluor 405-A, SSC-A subset	94.8	28250
	> > >	C2.fcs/Lymphocytes/Single Cells/Alexa Fluor 405-A, SSC-A subset	87.7	26219													> > >	C2.fcs/Lymphocytes/Single Cells/Alexa Fluor 405-A, SSC-A subset	88	26921													> > >	E2.fcs/Lymphocytes/Single Cells/Alexa Fluor 405-A, SSC-A subset	92.9	10775						> > > >	Mean : RL1-A = 59.923809052	59.9
	> > > >	C2.fcs/Lymphocytes/Single Cells/Alexa Fluor 405-A, SSC-A subset/Alexa Fluor 647-A, SSC-A subset	96.2	25233													> > > >	C2.fcs/Lymphocytes/Single Cells/Alexa Fluor 405-A, SSC-A subset/Alexa Fluor 647-A, SSC-A subset	96.1	25868													> > > >	E2.fcs/Lymphocytes/Single Cells/Alexa Fluor 405-A, SSC-A subset/Alexa Fluor 647-A, SSC-A subset	10.7	1157						> > > >	C2.fcs/Lymphocytes/Single Cells/Alexa Fluor 405-A, SSC-A subset/Alexa Fluor 647-A, SSC-A subset	0.021	6
		C3.fcs		32046														C3.fcs		32071														E3.fcs		10133							C3.fcs		30962
	>	C3.fcs/Lymphocytes	93.9	30091													>	C3.fcs/Lymphocytes	95.4	30592													>	E3.fcs/Lymphocytes	94.6	9584						>	C3.fcs/Lymphocytes	96.2	29796
	> >	C3.fcs/Lymphocytes/Single Cells	99.3	29884													> >	C3.fcs/Lymphocytes/Single Cells	99.8	30525													> >	E3.fcs/Lymphocytes/Single Cells	99.8	9569						> >	C3.fcs/Lymphocytes/Single Cells	100	29784
	> > >	Mean : RL1-A = 2956.054931641	2956														> > >	Mean : RL1-A = 2663.601806641	2664														> > >	Mean : RL1-A = 1272.028808594	1272							> > >	C3.fcs/Lymphocytes/Single Cells/Alexa Fluor 405-A, SSC-A subset	94.9	28278
	> > >	C3.fcs/Lymphocytes/Single Cells/Alexa Fluor 405-A, SSC-A subset	87.9	26259													> > >	C3.fcs/Lymphocytes/Single Cells/Alexa Fluor 405-A, SSC-A subset	88.5	27006													> > >	E3.fcs/Lymphocytes/Single Cells/Alexa Fluor 405-A, SSC-A subset	92.4	8837						> > > >	Mean : RL1-A = 59.608982086	59.6
	> > > >	C3.fcs/Lymphocytes/Single Cells/Alexa Fluor 405-A, SSC-A subset/Alexa Fluor 647-A, SSC-A subset	96.2	25253													> > > >	C3.fcs/Lymphocytes/Single Cells/Alexa Fluor 405-A, SSC-A subset/Alexa Fluor 647-A, SSC-A subset	96.1	25952													> > > >	E3.fcs/Lymphocytes/Single Cells/Alexa Fluor 405-A, SSC-A subset/Alexa Fluor 647-A, SSC-A subset	11	974						> > > >	C3.fcs/Lymphocytes/Single Cells/Alexa Fluor 405-A, SSC-A subset/Alexa Fluor 647-A, SSC-A subset	0.032	9
		C4.fcs		31798														C4.fcs		32275														E4.fcs		10557							C4.fcs		30955
	>	C4.fcs/Lymphocytes	94.8	30160													>	C4.fcs/Lymphocytes	95	30661													>	E4.fcs/Lymphocytes	93.5	9874						>	C4.fcs/Lymphocytes	96.2	29792
	> >	C4.fcs/Lymphocytes/Single Cells	99.5	30003													> >	C4.fcs/Lymphocytes/Single Cells	99.7	30580													> >	E4.fcs/Lymphocytes/Single Cells	99.7	9848						> >	C4.fcs/Lymphocytes/Single Cells	99.9	29761
	> > >	Mean : RL1-A = 3588.793701172	3589														> > >	Mean : RL1-A = 3273.44140625	3273														> > >	Mean : RL1-A = 3681.227783203	3681							> > >	C4.fcs/Lymphocytes/Single Cells/Alexa Fluor 405-A, SSC-A subset	93.3	27781
	> > >	C4.fcs/Lymphocytes/Single Cells/Alexa Fluor 405-A, SSC-A subset	90	26996													> > >	C4.fcs/Lymphocytes/Single Cells/Alexa Fluor 405-A, SSC-A subset	90.4	27640													> > >	E4.fcs/Lymphocytes/Single Cells/Alexa Fluor 405-A, SSC-A subset	92.8	9137						> > > >	Mean : RL1-A = 59.068508148	59.1
	> > > >	C4.fcs/Lymphocytes/Single Cells/Alexa Fluor 405-A, SSC-A subset/Alexa Fluor 647-A, SSC-A subset	98.2	26509													> > > >	C4.fcs/Lymphocytes/Single Cells/Alexa Fluor 405-A, SSC-A subset/Alexa Fluor 647-A, SSC-A subset	97.7	26991													> > > >	E4.fcs/Lymphocytes/Single Cells/Alexa Fluor 405-A, SSC-A subset/Alexa Fluor 647-A, SSC-A subset	70.9	6477						> > > >	C4.fcs/Lymphocytes/Single Cells/Alexa Fluor 405-A, SSC-A subset/Alexa Fluor 647-A, SSC-A subset	0.0072	2
		C5.fcs		31646														C5.fcs		32327														E5.fcs		9854							C5.fcs		30942
	>	C5.fcs/Lymphocytes	95.1	30095													>	C5.fcs/Lymphocytes	94.7	30625													>	E5.fcs/Lymphocytes	94.1	9270						>	C5.fcs/Lymphocytes	96.2	29771
	> >	C5.fcs/Lymphocytes/Single Cells	99.5	29935													> >	C5.fcs/Lymphocytes/Single Cells	99.7	30544													> >	E5.fcs/Lymphocytes/Single Cells	99.7	9239						> >	C5.fcs/Lymphocytes/Single Cells	99.9	29755
	> > >	Mean : RL1-A = 3490.084228516	3490														> > >	Mean : RL1-A = 3250.018310547	3250														> > >	Mean : RL1-A = 3657.579833984	3658							> > >	C5.fcs/Lymphocytes/Single Cells/Alexa Fluor 405-A, SSC-A subset	93.4	27783
	> > >	C5.fcs/Lymphocytes/Single Cells/Alexa Fluor 405-A, SSC-A subset	90.5	27079													> > >	C5.fcs/Lymphocytes/Single Cells/Alexa Fluor 405-A, SSC-A subset	90.8	27724													> > >	E5.fcs/Lymphocytes/Single Cells/Alexa Fluor 405-A, SSC-A subset	92.7	8560						> > > >	Mean : RL1-A = 60.056968689	60.1
	> > > >	C5.fcs/Lymphocytes/Single Cells/Alexa Fluor 405-A, SSC-A subset/Alexa Fluor 647-A, SSC-A subset	98.2	26603													> > > >	C5.fcs/Lymphocytes/Single Cells/Alexa Fluor 405-A, SSC-A subset/Alexa Fluor 647-A, SSC-A subset	97.6	27072													> > > >	E5.fcs/Lymphocytes/Single Cells/Alexa Fluor 405-A, SSC-A subset/Alexa Fluor 647-A, SSC-A subset	70.7	6052						> > > >	C5.fcs/Lymphocytes/Single Cells/Alexa Fluor 405-A, SSC-A subset/Alexa Fluor 647-A, SSC-A subset	0.014	4
		C6.fcs		31699														C6.fcs		32358														E6.fcs		9947							C6.fcs		31017
	>	C6.fcs/Lymphocytes	95	30118													>	C6.fcs/Lymphocytes	94.7	30657													>	E6.fcs/Lymphocytes	93.1	9260						>	C6.fcs/Lymphocytes	96.2	29839
	> >	C6.fcs/Lymphocytes/Single Cells	99.5	29979													> >	C6.fcs/Lymphocytes/Single Cells	99.8	30590													> >	E6.fcs/Lymphocytes/Single Cells	99.8	9243						> >	C6.fcs/Lymphocytes/Single Cells	99.9	29820
	> > >	Mean : RL1-A = 3557.796630859	3558														> > >	Mean : RL1-A = 3258.049804688	3258														> > >	Mean : RL1-A = 3623.671630859	3624							> > >	C6.fcs/Lymphocytes/Single Cells/Alexa Fluor 405-A, SSC-A subset	93	27741
	> > >	C6.fcs/Lymphocytes/Single Cells/Alexa Fluor 405-A, SSC-A subset	90.4	27111													> > >	C6.fcs/Lymphocytes/Single Cells/Alexa Fluor 405-A, SSC-A subset	90.3	27627													> > >	E6.fcs/Lymphocytes/Single Cells/Alexa Fluor 405-A, SSC-A subset	91.8	8488						> > > >	Mean : RL1-A = 59.711074829	59.7
	> > > >	C6.fcs/Lymphocytes/Single Cells/Alexa Fluor 405-A, SSC-A subset/Alexa Fluor 647-A, SSC-A subset	98.2	26621													> > > >	C6.fcs/Lymphocytes/Single Cells/Alexa Fluor 405-A, SSC-A subset/Alexa Fluor 647-A, SSC-A subset	97.5	26940													> > > >	E6.fcs/Lymphocytes/Single Cells/Alexa Fluor 405-A, SSC-A subset/Alexa Fluor 647-A, SSC-A subset	69.9	5937						> > > >	C6.fcs/Lymphocytes/Single Cells/Alexa Fluor 405-A, SSC-A subset/Alexa Fluor 647-A, SSC-A subset	0.022	6
		C7.fcs		31661														C7.fcs		32058														F1.fcs		12897							C7.fcs		30964
	>	C7.fcs/Lymphocytes	95.1	30103													>	C7.fcs/Lymphocytes	95.6	30636													>	F1.fcs/Lymphocytes	94.8	12232						>	C7.fcs/Lymphocytes	96.2	29799
	> >	C7.fcs/Lymphocytes/Single Cells	99.5	29962													> >	C7.fcs/Lymphocytes/Single Cells	99.8	30564													> >	F1.fcs/Lymphocytes/Single Cells	99.7	12199						> >	C7.fcs/Lymphocytes/Single Cells	99.9	29781
	> > >	Mean : RL1-A = 3532.3359375	3532														> > >	Mean : RL1-A = 4619.448730469	4619														> > >	Mean : RL1-A = 2058.176025391	2058							> > >	C7.fcs/Lymphocytes/Single Cells/Alexa Fluor 405-A, SSC-A subset	94.5	28136
	> > >	C7.fcs/Lymphocytes/Single Cells/Alexa Fluor 405-A, SSC-A subset	87.4	26192													> > >	C7.fcs/Lymphocytes/Single Cells/Alexa Fluor 405-A, SSC-A subset	87.7	26794													> > >	F1.fcs/Lymphocytes/Single Cells/Alexa Fluor 405-A, SSC-A subset	93.2	11364						> > > >	Mean : RL1-A = 2076.754882812	2077
	> > > >	C7.fcs/Lymphocytes/Single Cells/Alexa Fluor 405-A, SSC-A subset/Alexa Fluor 647-A, SSC-A subset	98.7	25860													> > > >	C7.fcs/Lymphocytes/Single Cells/Alexa Fluor 405-A, SSC-A subset/Alexa Fluor 647-A, SSC-A subset	99.7	26708													> > > >	F1.fcs/Lymphocytes/Single Cells/Alexa Fluor 405-A, SSC-A subset/Alexa Fluor 647-A, SSC-A subset	28.5	3236						> > > >	C7.fcs/Lymphocytes/Single Cells/Alexa Fluor 405-A, SSC-A subset/Alexa Fluor 647-A, SSC-A subset	98.6	27754
		C8.fcs		31809														C8.fcs		32120														F2.fcs		14091							C8.fcs		30947
	>	C8.fcs/Lymphocytes	94.6	30098													>	C8.fcs/Lymphocytes	95.4	30635													>	F2.fcs/Lymphocytes	94.3	13294						>	C8.fcs/Lymphocytes	96.3	29793
	> >	C8.fcs/Lymphocytes/Single Cells	99.5	29949													> >	C8.fcs/Lymphocytes/Single Cells	99.8	30559													> >	F2.fcs/Lymphocytes/Single Cells	99.7	13254						> >	C8.fcs/Lymphocytes/Single Cells	99.9	29774
	> > >	Mean : RL1-A = 3571.936523438	3572														> > >	Mean : RL1-A = 4625.911132812	4626														> > >	Mean : RL1-A = 2053.868896484	2054							> > >	C8.fcs/Lymphocytes/Single Cells/Alexa Fluor 405-A, SSC-A subset	94.1	28031
	> > >	C8.fcs/Lymphocytes/Single Cells/Alexa Fluor 405-A, SSC-A subset	87.4	26173													> > >	C8.fcs/Lymphocytes/Single Cells/Alexa Fluor 405-A, SSC-A subset	87.6	26780													> > >	F2.fcs/Lymphocytes/Single Cells/Alexa Fluor 405-A, SSC-A subset	93.1	12340						> > > >	Mean : RL1-A = 2101.73046875	2102
	> > > >	C8.fcs/Lymphocytes/Single Cells/Alexa Fluor 405-A, SSC-A subset/Alexa Fluor 647-A, SSC-A subset	98.7	25824													> > > >	C8.fcs/Lymphocytes/Single Cells/Alexa Fluor 405-A, SSC-A subset/Alexa Fluor 647-A, SSC-A subset	99.6	26679													> > > >	F2.fcs/Lymphocytes/Single Cells/Alexa Fluor 405-A, SSC-A subset/Alexa Fluor 647-A, SSC-A subset	28.9	3563						> > > >	C8.fcs/Lymphocytes/Single Cells/Alexa Fluor 405-A, SSC-A subset/Alexa Fluor 647-A, SSC-A subset	98.4	27588
		C9.fcs		31670														C9.fcs		32083														F3.fcs		10842							C9.fcs		31039
	>	C9.fcs/Lymphocytes	95	30102													>	C9.fcs/Lymphocytes	95.5	30626													>	F3.fcs/Lymphocytes	94.5	10245						>	C9.fcs/Lymphocytes	95.9	29764
	> >	C9.fcs/Lymphocytes/Single Cells	99.5	29940													> >	C9.fcs/Lymphocytes/Single Cells	99.8	30574													> >	F3.fcs/Lymphocytes/Single Cells	99.6	10209						> >	C9.fcs/Lymphocytes/Single Cells	100	29751
	> > >	Mean : RL1-A = 3504.139892578	3504														> > >	Mean : RL1-A = 4649.139160156	4649														> > >	Mean : RL1-A = 1984.176147461	1984							> > >	C9.fcs/Lymphocytes/Single Cells/Alexa Fluor 405-A, SSC-A subset	94.5	28110
	> > >	C9.fcs/Lymphocytes/Single Cells/Alexa Fluor 405-A, SSC-A subset	87.6	26224													> > >	C9.fcs/Lymphocytes/Single Cells/Alexa Fluor 405-A, SSC-A subset	87.4	26733													> > >	F3.fcs/Lymphocytes/Single Cells/Alexa Fluor 405-A, SSC-A subset	93.1	9506						> > > >	Mean : RL1-A = 2124.076904297	2124
	> > > >	C9.fcs/Lymphocytes/Single Cells/Alexa Fluor 405-A, SSC-A subset/Alexa Fluor 647-A, SSC-A subset	98.6	25867													> > > >	C9.fcs/Lymphocytes/Single Cells/Alexa Fluor 405-A, SSC-A subset/Alexa Fluor 647-A, SSC-A subset	99.6	26639													> > > >	F3.fcs/Lymphocytes/Single Cells/Alexa Fluor 405-A, SSC-A subset/Alexa Fluor 647-A, SSC-A subset	27.6	2625						> > > >	C9.fcs/Lymphocytes/Single Cells/Alexa Fluor 405-A, SSC-A subset/Alexa Fluor 647-A, SSC-A subset	98.7	27755
		C10.fcs		32074														C10.fcs		32335														F4.fcs		11570							C10.fcs		31000
	>	C10.fcs/Lymphocytes	94	30161													>	C10.fcs/Lymphocytes	94.6	30578													>	F4.fcs/Lymphocytes	93.7	10844						>	C10.fcs/Lymphocytes	95.9	29733
	> >	C10.fcs/Lymphocytes/Single Cells	99.4	29983													> >	C10.fcs/Lymphocytes/Single Cells	99.8	30520													> >	F4.fcs/Lymphocytes/Single Cells	99.8	10820						> >	C10.fcs/Lymphocytes/Single Cells	99.9	29711
	> > >	Mean : RL1-A = 3114.336181641	3114														> > >	Mean : RL1-A = 4636.70703125	4637														> > >	Mean : RL1-A = 4718.486816406	4718							> > >	C10.fcs/Lymphocytes/Single Cells/Alexa Fluor 405-A, SSC-A subset	94.7	28149
	> > >	C10.fcs/Lymphocytes/Single Cells/Alexa Fluor 405-A, SSC-A subset	90.4	27117													> > >	C10.fcs/Lymphocytes/Single Cells/Alexa Fluor 405-A, SSC-A subset	91.5	27931													> > >	F4.fcs/Lymphocytes/Single Cells/Alexa Fluor 405-A, SSC-A subset	93.7	10139						> > > >	Mean : RL1-A = 1304.329101562	1304
	> > > >	C10.fcs/Lymphocytes/Single Cells/Alexa Fluor 405-A, SSC-A subset/Alexa Fluor 647-A, SSC-A subset	97.2	26356													> > > >	C10.fcs/Lymphocytes/Single Cells/Alexa Fluor 405-A, SSC-A subset/Alexa Fluor 647-A, SSC-A subset	99.6	27827													> > > >	F4.fcs/Lymphocytes/Single Cells/Alexa Fluor 405-A, SSC-A subset/Alexa Fluor 647-A, SSC-A subset	84.7	8592						> > > >	C10.fcs/Lymphocytes/Single Cells/Alexa Fluor 405-A, SSC-A subset/Alexa Fluor 647-A, SSC-A subset	89.8	25276
		C11.fcs		32010														C11.fcs		32343														F5.fcs		10745							C11.fcs		30936
	>	C11.fcs/Lymphocytes	94.2	30157													>	C11.fcs/Lymphocytes	94.5	30555													>	F5.fcs/Lymphocytes	93.6	10059						>	C11.fcs/Lymphocytes	96.3	29776
	> >	C11.fcs/Lymphocytes/Single Cells	99.4	29980													> >	C11.fcs/Lymphocytes/Single Cells	99.8	30491													> >	F5.fcs/Lymphocytes/Single Cells	99.7	10026						> >	C11.fcs/Lymphocytes/Single Cells	99.9	29759
	> > >	Mean : RL1-A = 3100.931640625	3101														> > >	Mean : RL1-A = 4656.837402344	4657														> > >	Mean : RL1-A = 4809.59765625	4810							> > >	C11.fcs/Lymphocytes/Single Cells/Alexa Fluor 405-A, SSC-A subset	95.1	28309
	> > >	C11.fcs/Lymphocytes/Single Cells/Alexa Fluor 405-A, SSC-A subset	90.2	27046													> > >	C11.fcs/Lymphocytes/Single Cells/Alexa Fluor 405-A, SSC-A subset	91.1	27787													> > >	F5.fcs/Lymphocytes/Single Cells/Alexa Fluor 405-A, SSC-A subset	92.6	9285						> > > >	Mean : RL1-A = 1302.308837891	1302
	> > > >	C11.fcs/Lymphocytes/Single Cells/Alexa Fluor 405-A, SSC-A subset/Alexa Fluor 647-A, SSC-A subset	97.1	26258													> > > >	C11.fcs/Lymphocytes/Single Cells/Alexa Fluor 405-A, SSC-A subset/Alexa Fluor 647-A, SSC-A subset	99.6	27675													> > > >	F5.fcs/Lymphocytes/Single Cells/Alexa Fluor 405-A, SSC-A subset/Alexa Fluor 647-A, SSC-A subset	84.9	7886						> > > >	C11.fcs/Lymphocytes/Single Cells/Alexa Fluor 405-A, SSC-A subset/Alexa Fluor 647-A, SSC-A subset	89.6	25361
		C12.fcs		31865														C12.fcs		32491														F6.fcs		9408							C12.fcs		30970
	>	C12.fcs/Lymphocytes	94.6	30131													>	C12.fcs/Lymphocytes	94.2	30591													>	F6.fcs/Lymphocytes	93.7	8818						>	C12.fcs/Lymphocytes	96.2	29802
	> >	C12.fcs/Lymphocytes/Single Cells	99.4	29956													> >	C12.fcs/Lymphocytes/Single Cells	99.8	30520													> >	F6.fcs/Lymphocytes/Single Cells	99.7	8791						> >	C12.fcs/Lymphocytes/Single Cells	99.9	29773
	> > >	Mean : RL1-A = 3033.055664062	3033														> > >	Mean : RL1-A = 4644.987304688	4645														> > >	Mean : RL1-A = 4764.645019531	4765							> > >	C12.fcs/Lymphocytes/Single Cells/Alexa Fluor 405-A, SSC-A subset	94.8	28226
	> > >	C12.fcs/Lymphocytes/Single Cells/Alexa Fluor 405-A, SSC-A subset	90.2	27030													> > >	C12.fcs/Lymphocytes/Single Cells/Alexa Fluor 405-A, SSC-A subset	91.1	27798													> > >	F6.fcs/Lymphocytes/Single Cells/Alexa Fluor 405-A, SSC-A subset	92.4	8125						> > > >	Mean : RL1-A = 1312.047485352	1312
	> > > >	C12.fcs/Lymphocytes/Single Cells/Alexa Fluor 405-A, SSC-A subset/Alexa Fluor 647-A, SSC-A subset	96.9	26192													> > > >	C12.fcs/Lymphocytes/Single Cells/Alexa Fluor 405-A, SSC-A subset/Alexa Fluor 647-A, SSC-A subset	99.6	27694													> > > >	F6.fcs/Lymphocytes/Single Cells/Alexa Fluor 405-A, SSC-A subset/Alexa Fluor 647-A, SSC-A subset	84.9	6896						> > > >	C12.fcs/Lymphocytes/Single Cells/Alexa Fluor 405-A, SSC-A subset/Alexa Fluor 647-A, SSC-A subset	89.8	25343
		D1.fcs		31661														D1.fcs		32115														G1.fcs		12886							D1.fcs		31030
	>	D1.fcs/Lymphocytes	95.1	30117													>	D1.fcs/Lymphocytes	95.3	30609													>	G1.fcs/Lymphocytes	94.7	12204						>	D1.fcs/Lymphocytes	96	29792
	> >	D1.fcs/Lymphocytes/Single Cells	99.5	29974													> >	D1.fcs/Lymphocytes/Single Cells	99.8	30536													> >	G1.fcs/Lymphocytes/Single Cells	99.7	12166						> >	D1.fcs/Lymphocytes/Single Cells	99.9	29770
	> > >	Mean : RL1-A = 5235.279785156	5235														> > >	Mean : RL1-A = 4301.09375	4301														> > >	Mean : RL1-A = 2502.838134766	2503							> > >	D1.fcs/Lymphocytes/Single Cells/Alexa Fluor 405-A, SSC-A subset	95.3	28379
	> > >	D1.fcs/Lymphocytes/Single Cells/Alexa Fluor 405-A, SSC-A subset	87.2	26148													> > >	D1.fcs/Lymphocytes/Single Cells/Alexa Fluor 405-A, SSC-A subset	87.8	26798													> > >	G1.fcs/Lymphocytes/Single Cells/Alexa Fluor 405-A, SSC-A subset	91.5	11137						> > > >	Mean : RL1-A = 60.458595276	60.5
	> > > >	D1.fcs/Lymphocytes/Single Cells/Alexa Fluor 405-A, SSC-A subset/Alexa Fluor 647-A, SSC-A subset	99.8	26105													> > > >	D1.fcs/Lymphocytes/Single Cells/Alexa Fluor 405-A, SSC-A subset/Alexa Fluor 647-A, SSC-A subset	99.5	26662													> > > >	G1.fcs/Lymphocytes/Single Cells/Alexa Fluor 405-A, SSC-A subset/Alexa Fluor 647-A, SSC-A subset	35	3900						> > > >	D1.fcs/Lymphocytes/Single Cells/Alexa Fluor 405-A, SSC-A subset/Alexa Fluor 647-A, SSC-A subset	0.056	16
		D2.fcs		31764														D2.fcs		31859														G2.fcs		12519							D2.fcs		31069
	>	D2.fcs/Lymphocytes	94.8	30102													>	D2.fcs/Lymphocytes	95.7	30503													>	G2.fcs/Lymphocytes	94.4	11815						>	D2.fcs/Lymphocytes	96	29821
	> >	D2.fcs/Lymphocytes/Single Cells	99.5	29945													> >	D2.fcs/Lymphocytes/Single Cells	99.8	30440													> >	G2.fcs/Lymphocytes/Single Cells	99.7	11781						> >	D2.fcs/Lymphocytes/Single Cells	99.9	29799
	> > >	Mean : RL1-A = 5254.595703125	5255														> > >	Mean : RL1-A = 4266.305175781	4266														> > >	Mean : RL1-A = 2521.994628906	2522							> > >	D2.fcs/Lymphocytes/Single Cells/Alexa Fluor 405-A, SSC-A subset	95.4	28429
	> > >	D2.fcs/Lymphocytes/Single Cells/Alexa Fluor 405-A, SSC-A subset	86.8	25984													> > >	D2.fcs/Lymphocytes/Single Cells/Alexa Fluor 405-A, SSC-A subset	88.9	27056													> > >	G2.fcs/Lymphocytes/Single Cells/Alexa Fluor 405-A, SSC-A subset	91.8	10810						> > > >	Mean : RL1-A = 60.64125824	60.6
	> > > >	D2.fcs/Lymphocytes/Single Cells/Alexa Fluor 405-A, SSC-A subset/Alexa Fluor 647-A, SSC-A subset	99.8	25939													> > > >	D2.fcs/Lymphocytes/Single Cells/Alexa Fluor 405-A, SSC-A subset/Alexa Fluor 647-A, SSC-A subset	99.5	26922													> > > >	G2.fcs/Lymphocytes/Single Cells/Alexa Fluor 405-A, SSC-A subset/Alexa Fluor 647-A, SSC-A subset	36.5	3949						> > > >	D2.fcs/Lymphocytes/Single Cells/Alexa Fluor 405-A, SSC-A subset/Alexa Fluor 647-A, SSC-A subset	0.035	10
		D3.fcs		31882														D3.fcs		32098														G3.fcs		10441							D3.fcs		31092
	>	D3.fcs/Lymphocytes	94.5	30120													>	D3.fcs/Lymphocytes	95.2	30562													>	G3.fcs/Lymphocytes	94.6	9880						>	D3.fcs/Lymphocytes	95.7	29759
	> >	D3.fcs/Lymphocytes/Single Cells	99.4	29946													> >	D3.fcs/Lymphocytes/Single Cells	99.8	30489													> >	G3.fcs/Lymphocytes/Single Cells	99.8	9856						> >	D3.fcs/Lymphocytes/Single Cells	99.9	29738
	> > >	Mean : RL1-A = 5375.516113281	5376														> > >	Mean : RL1-A = 4294.876464844	4295														> > >	Mean : RL1-A = 2457.708007812	2458							> > >	D3.fcs/Lymphocytes/Single Cells/Alexa Fluor 405-A, SSC-A subset	95.4	28376
	> > >	D3.fcs/Lymphocytes/Single Cells/Alexa Fluor 405-A, SSC-A subset	87.9	26311													> > >	D3.fcs/Lymphocytes/Single Cells/Alexa Fluor 405-A, SSC-A subset	87.9	26805													> > >	G3.fcs/Lymphocytes/Single Cells/Alexa Fluor 405-A, SSC-A subset	92.2	9092						> > > >	Mean : RL1-A = 59.944671631	59.9
	> > > >	D3.fcs/Lymphocytes/Single Cells/Alexa Fluor 405-A, SSC-A subset/Alexa Fluor 647-A, SSC-A subset	99.9	26273													> > > >	D3.fcs/Lymphocytes/Single Cells/Alexa Fluor 405-A, SSC-A subset/Alexa Fluor 647-A, SSC-A subset	99.5	26674													> > > >	G3.fcs/Lymphocytes/Single Cells/Alexa Fluor 405-A, SSC-A subset/Alexa Fluor 647-A, SSC-A subset	35.5	3232						> > > >	D3.fcs/Lymphocytes/Single Cells/Alexa Fluor 405-A, SSC-A subset/Alexa Fluor 647-A, SSC-A subset	0.018	5
		D4.fcs		31460														D4.fcs		32565														G4.fcs		10806							D4.fcs		31007
	>	D4.fcs/Lymphocytes	95.8	30146													>	D4.fcs/Lymphocytes	94.2	30675													>	G4.fcs/Lymphocytes	93	10045						>	D4.fcs/Lymphocytes	96	29756
	> >	D4.fcs/Lymphocytes/Single Cells	99.5	30000													> >	D4.fcs/Lymphocytes/Single Cells	99.8	30601													> >	G4.fcs/Lymphocytes/Single Cells	99.7	10018						> >	D4.fcs/Lymphocytes/Single Cells	99.9	29733
	> > >	Mean : RL1-A = 5419.946289062	5420														> > >	Mean : RL1-A = 4874.771484375	4875														> > >	Mean : RL1-A = 5510.851074219	5511							> > >	D4.fcs/Lymphocytes/Single Cells/Alexa Fluor 405-A, SSC-A subset	95.1	28268
	> > >	D4.fcs/Lymphocytes/Single Cells/Alexa Fluor 405-A, SSC-A subset	90.8	27236													> > >	D4.fcs/Lymphocytes/Single Cells/Alexa Fluor 405-A, SSC-A subset	90.9	27816													> > >	G4.fcs/Lymphocytes/Single Cells/Alexa Fluor 405-A, SSC-A subset	92.9	9302						> > > >	Mean : RL1-A = 61.999088287	62
	> > > >	D4.fcs/Lymphocytes/Single Cells/Alexa Fluor 405-A, SSC-A subset/Alexa Fluor 647-A, SSC-A subset	99.8	27190													> > > >	D4.fcs/Lymphocytes/Single Cells/Alexa Fluor 405-A, SSC-A subset/Alexa Fluor 647-A, SSC-A subset	99.6	27700													> > > >	G4.fcs/Lymphocytes/Single Cells/Alexa Fluor 405-A, SSC-A subset/Alexa Fluor 647-A, SSC-A subset	90	8371						> > > >	D4.fcs/Lymphocytes/Single Cells/Alexa Fluor 405-A, SSC-A subset/Alexa Fluor 647-A, SSC-A subset	0.096	27
		D5.fcs		31638														D5.fcs		32662														G5.fcs		9005							D5.fcs		30964
	>	D5.fcs/Lymphocytes	95.4	30178													>	D5.fcs/Lymphocytes	93.9	30664													>	G5.fcs/Lymphocytes	93.5	8419						>	D5.fcs/Lymphocytes	96	29739
	> >	D5.fcs/Lymphocytes/Single Cells	99.4	30010													> >	D5.fcs/Lymphocytes/Single Cells	99.8	30596													> >	G5.fcs/Lymphocytes/Single Cells	99.8	8401						> >	D5.fcs/Lymphocytes/Single Cells	99.9	29721
	> > >	Mean : RL1-A = 5587.369140625	5587														> > >	Mean : RL1-A = 4935.7578125	4936														> > >	Mean : RL1-A = 5514.735351562	5515							> > >	D5.fcs/Lymphocytes/Single Cells/Alexa Fluor 405-A, SSC-A subset	94.9	28194
	> > >	D5.fcs/Lymphocytes/Single Cells/Alexa Fluor 405-A, SSC-A subset	90.2	27064													> > >	D5.fcs/Lymphocytes/Single Cells/Alexa Fluor 405-A, SSC-A subset	91.5	27999													> > >	G5.fcs/Lymphocytes/Single Cells/Alexa Fluor 405-A, SSC-A subset	93	7815						> > > >	Mean : RL1-A = 63.184532166	63.2
	> > > >	D5.fcs/Lymphocytes/Single Cells/Alexa Fluor 405-A, SSC-A subset/Alexa Fluor 647-A, SSC-A subset	99.9	27027													> > > >	D5.fcs/Lymphocytes/Single Cells/Alexa Fluor 405-A, SSC-A subset/Alexa Fluor 647-A, SSC-A subset	99.6	27897													> > > >	G5.fcs/Lymphocytes/Single Cells/Alexa Fluor 405-A, SSC-A subset/Alexa Fluor 647-A, SSC-A subset	89.8	7015						> > > >	D5.fcs/Lymphocytes/Single Cells/Alexa Fluor 405-A, SSC-A subset/Alexa Fluor 647-A, SSC-A subset	0.057	16
		D6.fcs		31559														D6.fcs		32568														G6.fcs		9813							D6.fcs		31061
	>	D6.fcs/Lymphocytes	95.5	30137													>	D6.fcs/Lymphocytes	94	30598													>	G6.fcs/Lymphocytes	92.9	9113						>	D6.fcs/Lymphocytes	95.8	29763
	> >	D6.fcs/Lymphocytes/Single Cells	99.5	29993													> >	D6.fcs/Lymphocytes/Single Cells	99.8	30525													> >	G6.fcs/Lymphocytes/Single Cells	99.7	9082						> >	D6.fcs/Lymphocytes/Single Cells	99.9	29743
	> > >	Mean : RL1-A = 5491.270996094	5491														> > >	Mean : RL1-A = 4962.199707031	4962														> > >	Mean : RL1-A = 5628.416992188	5628							> > >	D6.fcs/Lymphocytes/Single Cells/Alexa Fluor 405-A, SSC-A subset	94.9	28231
	> > >	D6.fcs/Lymphocytes/Single Cells/Alexa Fluor 405-A, SSC-A subset	90.4	27100													> > >	D6.fcs/Lymphocytes/Single Cells/Alexa Fluor 405-A, SSC-A subset	91.2	27834													> > >	G6.fcs/Lymphocytes/Single Cells/Alexa Fluor 405-A, SSC-A subset	93.5	8492						> > > >	Mean : RL1-A = 63.154953003	63.2
	> > > >	D6.fcs/Lymphocytes/Single Cells/Alexa Fluor 405-A, SSC-A subset/Alexa Fluor 647-A, SSC-A subset	99.9	27064													> > > >	D6.fcs/Lymphocytes/Single Cells/Alexa Fluor 405-A, SSC-A subset/Alexa Fluor 647-A, SSC-A subset	99.6	27733													> > > >	G6.fcs/Lymphocytes/Single Cells/Alexa Fluor 405-A, SSC-A subset/Alexa Fluor 647-A, SSC-A subset	89.7	7615						> > > >	D6.fcs/Lymphocytes/Single Cells/Alexa Fluor 405-A, SSC-A subset/Alexa Fluor 647-A, SSC-A subset	0.11	32
		D7.fcs		31646														D7.fcs		32122														H1.fcs		9797							D7.fcs		30945
	>	D7.fcs/Lymphocytes	95.1	30106													>	D7.fcs/Lymphocytes	95.2	30567													>	H1.fcs/Lymphocytes	94.5	9258						>	D7.fcs/Lymphocytes	96.2	29769
	> >	D7.fcs/Lymphocytes/Single Cells	99.5	29969													> >	D7.fcs/Lymphocytes/Single Cells	99.8	30495													> >	H1.fcs/Lymphocytes/Single Cells	99.7	9232						> >	D7.fcs/Lymphocytes/Single Cells	99.9	29742
	> > >	Mean : RL1-A = 5721.412597656	5721														> > >	Mean : RL1-A = 4904.284179688	4904														> > >	Mean : RL1-A = 3003.318847656	3003							> > >	D7.fcs/Lymphocytes/Single Cells/Alexa Fluor 405-A, SSC-A subset	95.6	28435
	> > >	D7.fcs/Lymphocytes/Single Cells/Alexa Fluor 405-A, SSC-A subset	87.9	26353													> > >	D7.fcs/Lymphocytes/Single Cells/Alexa Fluor 405-A, SSC-A subset	90.2	27516													> > >	H1.fcs/Lymphocytes/Single Cells/Alexa Fluor 405-A, SSC-A subset	90.9	8389						> > > >	Mean : RL1-A = 2982.556152344	2983
	> > > >	D7.fcs/Lymphocytes/Single Cells/Alexa Fluor 405-A, SSC-A subset/Alexa Fluor 647-A, SSC-A subset	99.9	26325													> > > >	D7.fcs/Lymphocytes/Single Cells/Alexa Fluor 405-A, SSC-A subset/Alexa Fluor 647-A, SSC-A subset	99.7	27429													> > > >	H1.fcs/Lymphocytes/Single Cells/Alexa Fluor 405-A, SSC-A subset/Alexa Fluor 647-A, SSC-A subset	39.1	3276						> > > >	D7.fcs/Lymphocytes/Single Cells/Alexa Fluor 405-A, SSC-A subset/Alexa Fluor 647-A, SSC-A subset	99.6	28331
		D8.fcs		31564														D8.fcs		32281														H2.fcs		11217							D8.fcs		30932
	>	D8.fcs/Lymphocytes	95.3	30081													>	D8.fcs/Lymphocytes	94.7	30583													>	H2.fcs/Lymphocytes	93.8	10517						>	D8.fcs/Lymphocytes	96.3	29796
	> >	D8.fcs/Lymphocytes/Single Cells	99.5	29931													> >	D8.fcs/Lymphocytes/Single Cells	99.7	30496													> >	H2.fcs/Lymphocytes/Single Cells	99.4	10458						> >	D8.fcs/Lymphocytes/Single Cells	99.9	29773
	> > >	Mean : RL1-A = 5727.639648438	5728														> > >	Mean : RL1-A = 4996.483886719	4996														> > >	Mean : RL1-A = 2827.707763672	2828							> > >	D8.fcs/Lymphocytes/Single Cells/Alexa Fluor 405-A, SSC-A subset	95.5	28422
	> > >	D8.fcs/Lymphocytes/Single Cells/Alexa Fluor 405-A, SSC-A subset	88.2	26400													> > >	D8.fcs/Lymphocytes/Single Cells/Alexa Fluor 405-A, SSC-A subset	90.5	27603													> > >	H2.fcs/Lymphocytes/Single Cells/Alexa Fluor 405-A, SSC-A subset	91.3	9547						> > > >	Mean : RL1-A = 2979.5859375	2980
	> > > >	D8.fcs/Lymphocytes/Single Cells/Alexa Fluor 405-A, SSC-A subset/Alexa Fluor 647-A, SSC-A subset	99.9	26371													> > > >	D8.fcs/Lymphocytes/Single Cells/Alexa Fluor 405-A, SSC-A subset/Alexa Fluor 647-A, SSC-A subset	99.6	27480													> > > >	H2.fcs/Lymphocytes/Single Cells/Alexa Fluor 405-A, SSC-A subset/Alexa Fluor 647-A, SSC-A subset	37.2	3549						> > > >	D8.fcs/Lymphocytes/Single Cells/Alexa Fluor 405-A, SSC-A subset/Alexa Fluor 647-A, SSC-A subset	99.7	28327
		D9.fcs		31741														D9.fcs		32102														H3.fcs		9053							D9.fcs		30896
	>	D9.fcs/Lymphocytes	94.9	30115													>	D9.fcs/Lymphocytes	95.4	30636													>	H3.fcs/Lymphocytes	93.6	8472						>	D9.fcs/Lymphocytes	96.2	29736
	> >	D9.fcs/Lymphocytes/Single Cells	99.4	29937													> >	D9.fcs/Lymphocytes/Single Cells	99.7	30555													> >	H3.fcs/Lymphocytes/Single Cells	99.7	8444						> >	D9.fcs/Lymphocytes/Single Cells	99.9	29714
	> > >	Mean : RL1-A = 5798.813476562	5799														> > >	Mean : RL1-A = 4926.83203125	4927														> > >	Mean : RL1-A = 2981.0859375	2981							> > >	D9.fcs/Lymphocytes/Single Cells/Alexa Fluor 405-A, SSC-A subset	95.4	28362
	> > >	D9.fcs/Lymphocytes/Single Cells/Alexa Fluor 405-A, SSC-A subset	87.8	26291													> > >	D9.fcs/Lymphocytes/Single Cells/Alexa Fluor 405-A, SSC-A subset	90.5	27657													> > >	H3.fcs/Lymphocytes/Single Cells/Alexa Fluor 405-A, SSC-A subset	91.9	7763						> > > >	Mean : RL1-A = 2923.732666016	2924
	> > > >	D9.fcs/Lymphocytes/Single Cells/Alexa Fluor 405-A, SSC-A subset/Alexa Fluor 647-A, SSC-A subset	99.9	26253													> > > >	D9.fcs/Lymphocytes/Single Cells/Alexa Fluor 405-A, SSC-A subset/Alexa Fluor 647-A, SSC-A subset	99.7	27571													> > > >	H3.fcs/Lymphocytes/Single Cells/Alexa Fluor 405-A, SSC-A subset/Alexa Fluor 647-A, SSC-A subset	40.1	3115						> > > >	D9.fcs/Lymphocytes/Single Cells/Alexa Fluor 405-A, SSC-A subset/Alexa Fluor 647-A, SSC-A subset	99.6	28237
		D10.fcs		31878														D10.fcs		32342														H4.fcs		10822							D10.fcs		31050
	>	D10.fcs/Lymphocytes	94.7	30181													>	D10.fcs/Lymphocytes	94.6	30595													>	H4.fcs/Lymphocytes	93.4	10108						>	D10.fcs/Lymphocytes	95.8	29735
	> >	D10.fcs/Lymphocytes/Single Cells	99.4	30005													> >	D10.fcs/Lymphocytes/Single Cells	99.8	30531													> >	H4.fcs/Lymphocytes/Single Cells	99.6	10070						> >	D10.fcs/Lymphocytes/Single Cells	99.9	29715
	> > >	Mean : RL1-A = 5515.886230469	5516														> > >	Mean : RL1-A = 4949.278808594	4949														> > >	Mean : RL1-A = 6063.01953125	6063							> > >	D10.fcs/Lymphocytes/Single Cells/Alexa Fluor 405-A, SSC-A subset	94.4	28046
	> > >	D10.fcs/Lymphocytes/Single Cells/Alexa Fluor 405-A, SSC-A subset	90.9	27271													> > >	D10.fcs/Lymphocytes/Single Cells/Alexa Fluor 405-A, SSC-A subset	91.2	27831													> > >	H4.fcs/Lymphocytes/Single Cells/Alexa Fluor 405-A, SSC-A subset	92.9	9353						> > > >	Mean : RL1-A = 2789.846679688	2790
	> > > >	D10.fcs/Lymphocytes/Single Cells/Alexa Fluor 405-A, SSC-A subset/Alexa Fluor 647-A, SSC-A subset	99.8	27226													> > > >	D10.fcs/Lymphocytes/Single Cells/Alexa Fluor 405-A, SSC-A subset/Alexa Fluor 647-A, SSC-A subset	99.7	27752													> > > >	H4.fcs/Lymphocytes/Single Cells/Alexa Fluor 405-A, SSC-A subset/Alexa Fluor 647-A, SSC-A subset	90.9	8502						> > > >	D10.fcs/Lymphocytes/Single Cells/Alexa Fluor 405-A, SSC-A subset/Alexa Fluor 647-A, SSC-A subset	99.7	27953
		D11.fcs		31937														D11.fcs		32194														H5.fcs		8953							D11.fcs		31084
	>	D11.fcs/Lymphocytes	94.4	30151													>	D11.fcs/Lymphocytes	95.1	30622													>	H5.fcs/Lymphocytes	93.7	8390						>	D11.fcs/Lymphocytes	95.6	29702
	> >	D11.fcs/Lymphocytes/Single Cells	99.5	29986													> >	D11.fcs/Lymphocytes/Single Cells	99.8	30553													> >	H5.fcs/Lymphocytes/Single Cells	99.6	8360						> >	D11.fcs/Lymphocytes/Single Cells	99.9	29686
	> > >	Mean : RL1-A = 5479.231933594	5479														> > >	Mean : RL1-A = 4919.9765625	4920														> > >	Mean : RL1-A = 6014.327636719	6014							> > >	D11.fcs/Lymphocytes/Single Cells/Alexa Fluor 405-A, SSC-A subset	94.6	28097
	> > >	D11.fcs/Lymphocytes/Single Cells/Alexa Fluor 405-A, SSC-A subset	90.7	27197													> > >	D11.fcs/Lymphocytes/Single Cells/Alexa Fluor 405-A, SSC-A subset	91.1	27844													> > >	H5.fcs/Lymphocytes/Single Cells/Alexa Fluor 405-A, SSC-A subset	92.8	7756						> > > >	Mean : RL1-A = 2765.890136719	2766
	> > > >	D11.fcs/Lymphocytes/Single Cells/Alexa Fluor 405-A, SSC-A subset/Alexa Fluor 647-A, SSC-A subset	99.8	27148													> > > >	D11.fcs/Lymphocytes/Single Cells/Alexa Fluor 405-A, SSC-A subset/Alexa Fluor 647-A, SSC-A subset	99.7	27753													> > > >	H5.fcs/Lymphocytes/Single Cells/Alexa Fluor 405-A, SSC-A subset/Alexa Fluor 647-A, SSC-A subset	90.9	7051						> > > >	D11.fcs/Lymphocytes/Single Cells/Alexa Fluor 405-A, SSC-A subset/Alexa Fluor 647-A, SSC-A subset	99.6	27985
		D12.fcs		31924														D12.fcs		32097														H6.fcs		8976							D12.fcs		31050
	>	D12.fcs/Lymphocytes	94.3	30104													>	D12.fcs/Lymphocytes	95.2	30557													>	H6.fcs/Lymphocytes	93.4	8386						>	D12.fcs/Lymphocytes	95.7	29706
	> >	D12.fcs/Lymphocytes/Single Cells	99.4	29921													> >	D12.fcs/Lymphocytes/Single Cells	99.8	30486													> >	H6.fcs/Lymphocytes/Single Cells	99.7	8365						> >	D12.fcs/Lymphocytes/Single Cells	99.9	29683
	> > >	Mean : RL1-A = 5513.014648438	5513														> > >	Mean : RL1-A = 4834.354003906	4834														> > >	Mean : RL1-A = 5841.640136719	5842							> > >	D12.fcs/Lymphocytes/Single Cells/Alexa Fluor 405-A, SSC-A subset	95	28205
	> > >	D12.fcs/Lymphocytes/Single Cells/Alexa Fluor 405-A, SSC-A subset	90.5	27069													> > >	D12.fcs/Lymphocytes/Single Cells/Alexa Fluor 405-A, SSC-A subset	91.2	27813													> > >	H6.fcs/Lymphocytes/Single Cells/Alexa Fluor 405-A, SSC-A subset	91.8	7680						> > > >	Mean : RL1-A = 2786.252685547	2786
	> > > >	D12.fcs/Lymphocytes/Single Cells/Alexa Fluor 405-A, SSC-A subset/Alexa Fluor 647-A, SSC-A subset	99.9	27038													> > > >	D12.fcs/Lymphocytes/Single Cells/Alexa Fluor 405-A, SSC-A subset/Alexa Fluor 647-A, SSC-A subset	99.7	27719													> > > >	H6.fcs/Lymphocytes/Single Cells/Alexa Fluor 405-A, SSC-A subset/Alexa Fluor 647-A, SSC-A subset	90.5	6953						> > > >	D12.fcs/Lymphocytes/Single Cells/Alexa Fluor 405-A, SSC-A subset/Alexa Fluor 647-A, SSC-A subset	99.6	28094
		E1.fcs		31885														E1.fcs		32042																							E1.fcs		31068
	>	E1.fcs/Lymphocytes	94.3	30078													>	E1.fcs/Lymphocytes	95.5	30602																						>	E1.fcs/Lymphocytes	95.7	29732
	> >	E1.fcs/Lymphocytes/Single Cells	99.4	29890													> >	E1.fcs/Lymphocytes/Single Cells	99.8	30531																						> >	E1.fcs/Lymphocytes/Single Cells	99.9	29705
	> > >	Mean : RL1-A = 5848.970703125	5849														> > >	Mean : RL1-A = 4797.895019531	4798																							> > >	E1.fcs/Lymphocytes/Single Cells/Alexa Fluor 405-A, SSC-A subset	95.4	28327
	> > >	E1.fcs/Lymphocytes/Single Cells/Alexa Fluor 405-A, SSC-A subset	88.7	26527													> > >	E1.fcs/Lymphocytes/Single Cells/Alexa Fluor 405-A, SSC-A subset	88.9	27142																						> > > >	Mean : RL1-A = 66.248580933	66.2
	> > > >	E1.fcs/Lymphocytes/Single Cells/Alexa Fluor 405-A, SSC-A subset/Alexa Fluor 647-A, SSC-A subset	99.8	26481													> > > >	E1.fcs/Lymphocytes/Single Cells/Alexa Fluor 405-A, SSC-A subset/Alexa Fluor 647-A, SSC-A subset	99.6	27044																						> > > >	E1.fcs/Lymphocytes/Single Cells/Alexa Fluor 405-A, SSC-A subset/Alexa Fluor 647-A, SSC-A subset	0.19	53
		E2.fcs		31915														E2.fcs		32151																							E2.fcs		30924
	>	E2.fcs/Lymphocytes	94.3	30109													>	E2.fcs/Lymphocytes	95.2	30616																						>	E2.fcs/Lymphocytes	96.4	29800
	> >	E2.fcs/Lymphocytes/Single Cells	99.4	29937													> >	E2.fcs/Lymphocytes/Single Cells	99.7	30539																						> >	E2.fcs/Lymphocytes/Single Cells	99.9	29771
	> > >	Mean : RL1-A = 5856.509277344	5857														> > >	Mean : RL1-A = 4919.501953125	4920																							> > >	E2.fcs/Lymphocytes/Single Cells/Alexa Fluor 405-A, SSC-A subset	95.4	28394
	> > >	E2.fcs/Lymphocytes/Single Cells/Alexa Fluor 405-A, SSC-A subset	88.8	26583													> > >	E2.fcs/Lymphocytes/Single Cells/Alexa Fluor 405-A, SSC-A subset	88.1	26907																						> > > >	Mean : RL1-A = 67.851028442	67.9
	> > > >	E2.fcs/Lymphocytes/Single Cells/Alexa Fluor 405-A, SSC-A subset/Alexa Fluor 647-A, SSC-A subset	99.9	26545													> > > >	E2.fcs/Lymphocytes/Single Cells/Alexa Fluor 405-A, SSC-A subset/Alexa Fluor 647-A, SSC-A subset	99.8	26843																						> > > >	E2.fcs/Lymphocytes/Single Cells/Alexa Fluor 405-A, SSC-A subset/Alexa Fluor 647-A, SSC-A subset	0.19	54
		E3.fcs		31909														E3.fcs		32057																							E3.fcs		30991
	>	E3.fcs/Lymphocytes	94.4	30119													>	E3.fcs/Lymphocytes	95.3	30566																						>	E3.fcs/Lymphocytes	95.9	29712
	> >	E3.fcs/Lymphocytes/Single Cells	99.5	29958													> >	E3.fcs/Lymphocytes/Single Cells	99.8	30498																						> >	E3.fcs/Lymphocytes/Single Cells	99.9	29689
	> > >	Mean : RL1-A = 5880.419921875	5880														> > >	Mean : RL1-A = 4844.333007812	4844																							> > >	E3.fcs/Lymphocytes/Single Cells/Alexa Fluor 405-A, SSC-A subset	95.5	28366
	> > >	E3.fcs/Lymphocytes/Single Cells/Alexa Fluor 405-A, SSC-A subset	89.2	26720													> > >	E3.fcs/Lymphocytes/Single Cells/Alexa Fluor 405-A, SSC-A subset	89.5	27283																						> > > >	Mean : RL1-A = 67.415374756	67.4
	> > > >	E3.fcs/Lymphocytes/Single Cells/Alexa Fluor 405-A, SSC-A subset/Alexa Fluor 647-A, SSC-A subset	99.9	26683													> > > >	E3.fcs/Lymphocytes/Single Cells/Alexa Fluor 405-A, SSC-A subset/Alexa Fluor 647-A, SSC-A subset	99.7	27190																						> > > >	E3.fcs/Lymphocytes/Single Cells/Alexa Fluor 405-A, SSC-A subset/Alexa Fluor 647-A, SSC-A subset	0.18	52
		E4.fcs		31596														E4.fcs		32447																							E4.fcs		30989
	>	E4.fcs/Lymphocytes	95.3	30111													>	E4.fcs/Lymphocytes	94.3	30597																						>	E4.fcs/Lymphocytes	96	29753
	> >	E4.fcs/Lymphocytes/Single Cells	99.5	29956													> >	E4.fcs/Lymphocytes/Single Cells	99.7	30511																						> >	E4.fcs/Lymphocytes/Single Cells	99.9	29723
	> > >	Mean : RL1-A = 5927.764160156	5928														> > >	Mean : RL1-A = 5207.561523438	5208																							> > >	E4.fcs/Lymphocytes/Single Cells/Alexa Fluor 405-A, SSC-A subset	95.2	28288
	> > >	E4.fcs/Lymphocytes/Single Cells/Alexa Fluor 405-A, SSC-A subset	89.8	26892													> > >	E4.fcs/Lymphocytes/Single Cells/Alexa Fluor 405-A, SSC-A subset	91.5	27931																						> > > >	Mean : RL1-A = 68.440361023	68.4
	> > > >	E4.fcs/Lymphocytes/Single Cells/Alexa Fluor 405-A, SSC-A subset/Alexa Fluor 647-A, SSC-A subset	99.8	26849													> > > >	E4.fcs/Lymphocytes/Single Cells/Alexa Fluor 405-A, SSC-A subset/Alexa Fluor 647-A, SSC-A subset	99.7	27837																						> > > >	E4.fcs/Lymphocytes/Single Cells/Alexa Fluor 405-A, SSC-A subset/Alexa Fluor 647-A, SSC-A subset	0.19	55
		E5.fcs		31613														E5.fcs		32311																							E5.fcs		31019
	>	E5.fcs/Lymphocytes	95.3	30116													>	E5.fcs/Lymphocytes	94.6	30580																						>	E5.fcs/Lymphocytes	95.8	29730
	> >	E5.fcs/Lymphocytes/Single Cells	99.6	29984													> >	E5.fcs/Lymphocytes/Single Cells	99.8	30506																						> >	E5.fcs/Lymphocytes/Single Cells	99.9	29706
	> > >	Mean : RL1-A = 5894.535644531	5895														> > >	Mean : RL1-A = 5162.491699219	5162																							> > >	E5.fcs/Lymphocytes/Single Cells/Alexa Fluor 405-A, SSC-A subset	95	28231
	> > >	E5.fcs/Lymphocytes/Single Cells/Alexa Fluor 405-A, SSC-A subset	90.4	27093													> > >	E5.fcs/Lymphocytes/Single Cells/Alexa Fluor 405-A, SSC-A subset	91.8	28009																						> > > >	Mean : RL1-A = 93.083076477	93.1
	> > > >	E5.fcs/Lymphocytes/Single Cells/Alexa Fluor 405-A, SSC-A subset/Alexa Fluor 647-A, SSC-A subset	99.9	27054													> > > >	E5.fcs/Lymphocytes/Single Cells/Alexa Fluor 405-A, SSC-A subset/Alexa Fluor 647-A, SSC-A subset	99.8	27939																						> > > >	E5.fcs/Lymphocytes/Single Cells/Alexa Fluor 405-A, SSC-A subset/Alexa Fluor 647-A, SSC-A subset	0.21	58
		E6.fcs		31716														E6.fcs		32392																							E6.fcs		31075
	>	E6.fcs/Lymphocytes	95.2	30184													>	E6.fcs/Lymphocytes	94.6	30657																						>	E6.fcs/Lymphocytes	95.7	29731
	> >	E6.fcs/Lymphocytes/Single Cells	99.5	30020													> >	E6.fcs/Lymphocytes/Single Cells	99.7	30577																						> >	E6.fcs/Lymphocytes/Single Cells	99.9	29694
	> > >	Mean : RL1-A = 5967.314453125	5967														> > >	Mean : RL1-A = 5190.331542969	5190																							> > >	E6.fcs/Lymphocytes/Single Cells/Alexa Fluor 405-A, SSC-A subset	94.8	28149
	> > >	E6.fcs/Lymphocytes/Single Cells/Alexa Fluor 405-A, SSC-A subset	90.2	27071													> > >	E6.fcs/Lymphocytes/Single Cells/Alexa Fluor 405-A, SSC-A subset	91.6	28002																						> > > >	Mean : RL1-A = 70.693641663	70.7
	> > > >	E6.fcs/Lymphocytes/Single Cells/Alexa Fluor 405-A, SSC-A subset/Alexa Fluor 647-A, SSC-A subset	99.9	27040													> > > >	E6.fcs/Lymphocytes/Single Cells/Alexa Fluor 405-A, SSC-A subset/Alexa Fluor 647-A, SSC-A subset	99.6	27889																						> > > >	E6.fcs/Lymphocytes/Single Cells/Alexa Fluor 405-A, SSC-A subset/Alexa Fluor 647-A, SSC-A subset	0.16	46
		E7.fcs		31786														E7.fcs		32204																							E7.fcs		31105
	>	E7.fcs/Lymphocytes	94.8	30148													>	E7.fcs/Lymphocytes	94.9	30562																						>	E7.fcs/Lymphocytes	95.6	29745
	> >	E7.fcs/Lymphocytes/Single Cells	99.5	29996													> >	E7.fcs/Lymphocytes/Single Cells	99.7	30458																						> >	E7.fcs/Lymphocytes/Single Cells	99.9	29711
	> > >	Mean : RL1-A = 6102.188476562	6102														> > >	Mean : RL1-A = 5085.182617188	5085																							> > >	E7.fcs/Lymphocytes/Single Cells/Alexa Fluor 405-A, SSC-A subset	95.7	28435
	> > >	E7.fcs/Lymphocytes/Single Cells/Alexa Fluor 405-A, SSC-A subset	89.8	26929													> > >	E7.fcs/Lymphocytes/Single Cells/Alexa Fluor 405-A, SSC-A subset	90.1	27446																						> > > >	Mean : RL1-A = 3312.574951172	3313
	> > > >	E7.fcs/Lymphocytes/Single Cells/Alexa Fluor 405-A, SSC-A subset/Alexa Fluor 647-A, SSC-A subset	99.8	26888													> > > >	E7.fcs/Lymphocytes/Single Cells/Alexa Fluor 405-A, SSC-A subset/Alexa Fluor 647-A, SSC-A subset	99.6	27323																						> > > >	E7.fcs/Lymphocytes/Single Cells/Alexa Fluor 405-A, SSC-A subset/Alexa Fluor 647-A, SSC-A subset	99.7	28357
		E8.fcs		31734														E8.fcs		32299																							E8.fcs		31114
	>	E8.fcs/Lymphocytes	94.9	30129													>	E8.fcs/Lymphocytes	94.7	30574																						>	E8.fcs/Lymphocytes	95.6	29730
	> >	E8.fcs/Lymphocytes/Single Cells	99.5	29970													> >	E8.fcs/Lymphocytes/Single Cells	99.8	30513																						> >	E8.fcs/Lymphocytes/Single Cells	99.9	29698
	> > >	Mean : RL1-A = 6101.943359375	6102														> > >	Mean : RL1-A = 5084.65625	5085																							> > >	E8.fcs/Lymphocytes/Single Cells/Alexa Fluor 405-A, SSC-A subset	95.7	28432
	> > >	E8.fcs/Lymphocytes/Single Cells/Alexa Fluor 405-A, SSC-A subset	89	26670													> > >	E8.fcs/Lymphocytes/Single Cells/Alexa Fluor 405-A, SSC-A subset	90.3	27540																						> > > >	Mean : RL1-A = 3285.388916016	3285
	> > > >	E8.fcs/Lymphocytes/Single Cells/Alexa Fluor 405-A, SSC-A subset/Alexa Fluor 647-A, SSC-A subset	99.8	26629													> > > >	E8.fcs/Lymphocytes/Single Cells/Alexa Fluor 405-A, SSC-A subset/Alexa Fluor 647-A, SSC-A subset	99.6	27440																						> > > >	E8.fcs/Lymphocytes/Single Cells/Alexa Fluor 405-A, SSC-A subset/Alexa Fluor 647-A, SSC-A subset	99.7	28352
		E9.fcs		30139														E9.fcs		32064																							E9.fcs		31098
	>	E9.fcs/Lymphocytes	95.4	28746													>	E9.fcs/Lymphocytes	95.2	30537																						>	E9.fcs/Lymphocytes	95.4	29669
	> >	E9.fcs/Lymphocytes/Single Cells	99.5	28596													> >	E9.fcs/Lymphocytes/Single Cells	99.8	30486																						> >	E9.fcs/Lymphocytes/Single Cells	99.9	29646
	> > >	Mean : RL1-A = 6089.178710938	6089														> > >	Mean : RL1-A = 5008.230957031	5008																							> > >	E9.fcs/Lymphocytes/Single Cells/Alexa Fluor 405-A, SSC-A subset	95.6	28339
	> > >	E9.fcs/Lymphocytes/Single Cells/Alexa Fluor 405-A, SSC-A subset	90.8	25975													> > >	E9.fcs/Lymphocytes/Single Cells/Alexa Fluor 405-A, SSC-A subset	90.6	27621																						> > > >	Mean : RL1-A = 3294.260009766	3294
	> > > >	E9.fcs/Lymphocytes/Single Cells/Alexa Fluor 405-A, SSC-A subset/Alexa Fluor 647-A, SSC-A subset	99.9	25939													> > > >	E9.fcs/Lymphocytes/Single Cells/Alexa Fluor 405-A, SSC-A subset/Alexa Fluor 647-A, SSC-A subset	99.7	27533																						> > > >	E9.fcs/Lymphocytes/Single Cells/Alexa Fluor 405-A, SSC-A subset/Alexa Fluor 647-A, SSC-A subset	99.7	28266
		E10.fcs		33608														E10.fcs		32513																							E10.fcs		28571
	>	E10.fcs/Lymphocytes	94	31594													>	E10.fcs/Lymphocytes	94.3	30653																						>	E10.fcs/Lymphocytes	95.6	27319
	> >	E10.fcs/Lymphocytes/Single Cells	99.5	31428													> >	E10.fcs/Lymphocytes/Single Cells	99.7	30574																						> >	E10.fcs/Lymphocytes/Single Cells	99.9	27295
	> > >	Mean : RL1-A = 6438.78125	6439														> > >	Mean : RL1-A = 5141.957519531	5142																							> > >	E10.fcs/Lymphocytes/Single Cells/Alexa Fluor 405-A, SSC-A subset	94.1	25685
	> > >	E10.fcs/Lymphocytes/Single Cells/Alexa Fluor 405-A, SSC-A subset	91	28584													> > >	E10.fcs/Lymphocytes/Single Cells/Alexa Fluor 405-A, SSC-A subset	91	27826																						> > > >	Mean : RL1-A = 3401.686035156	3402
	> > > >	E10.fcs/Lymphocytes/Single Cells/Alexa Fluor 405-A, SSC-A subset/Alexa Fluor 647-A, SSC-A subset	99.9	28556													> > > >	E10.fcs/Lymphocytes/Single Cells/Alexa Fluor 405-A, SSC-A subset/Alexa Fluor 647-A, SSC-A subset	99.7	27739																						> > > >	E10.fcs/Lymphocytes/Single Cells/Alexa Fluor 405-A, SSC-A subset/Alexa Fluor 647-A, SSC-A subset	99.8	25640
		E11.fcs		33484														E11.fcs		32295																							E11.fcs		31168
	>	E11.fcs/Lymphocytes	94.4	31607													>	E11.fcs/Lymphocytes	94.7	30570																						>	E11.fcs/Lymphocytes	95.2	29683
	> >	E11.fcs/Lymphocytes/Single Cells	99.5	31437													> >	E11.fcs/Lymphocytes/Single Cells	99.8	30494																						> >	E11.fcs/Lymphocytes/Single Cells	99.9	29657
	> > >	Mean : RL1-A = 6422.677246094	6423														> > >	Mean : RL1-A = 5089.563476562	5090																							> > >	E11.fcs/Lymphocytes/Single Cells/Alexa Fluor 405-A, SSC-A subset	93.8	27827
	> > >	E11.fcs/Lymphocytes/Single Cells/Alexa Fluor 405-A, SSC-A subset	91.2	28655													> > >	E11.fcs/Lymphocytes/Single Cells/Alexa Fluor 405-A, SSC-A subset	91.5	27910																						> > > >	Mean : RL1-A = 3444.764892578	3445
	> > > >	E11.fcs/Lymphocytes/Single Cells/Alexa Fluor 405-A, SSC-A subset/Alexa Fluor 647-A, SSC-A subset	99.9	28615													> > > >	E11.fcs/Lymphocytes/Single Cells/Alexa Fluor 405-A, SSC-A subset/Alexa Fluor 647-A, SSC-A subset	99.7	27823																						> > > >	E11.fcs/Lymphocytes/Single Cells/Alexa Fluor 405-A, SSC-A subset/Alexa Fluor 647-A, SSC-A subset	99.9	27787
		E12.fcs		33504														E12.fcs		32506																							E12.fcs		31097
	>	E12.fcs/Lymphocytes	94.4	31630													>	E12.fcs/Lymphocytes	94.2	30623																						>	E12.fcs/Lymphocytes	95.5	29712
	> >	E12.fcs/Lymphocytes/Single Cells	99.5	31467													> >	E12.fcs/Lymphocytes/Single Cells	99.7	30541																						> >	E12.fcs/Lymphocytes/Single Cells	99.9	29690
	> > >	Mean : RL1-A = 6437.873046875	6438														> > >	Mean : RL1-A = 5157.256347656	5157																							> > >	E12.fcs/Lymphocytes/Single Cells/Alexa Fluor 405-A, SSC-A subset	94.1	27938
	> > >	E12.fcs/Lymphocytes/Single Cells/Alexa Fluor 405-A, SSC-A subset	91	28632													> > >	E12.fcs/Lymphocytes/Single Cells/Alexa Fluor 405-A, SSC-A subset	90.7	27702																						> > > >	Mean : RL1-A = 3455.121582031	3455
	> > > >	E12.fcs/Lymphocytes/Single Cells/Alexa Fluor 405-A, SSC-A subset/Alexa Fluor 647-A, SSC-A subset	99.8	28588													> > > >	E12.fcs/Lymphocytes/Single Cells/Alexa Fluor 405-A, SSC-A subset/Alexa Fluor 647-A, SSC-A subset	99.7	27618																						> > > >	E12.fcs/Lymphocytes/Single Cells/Alexa Fluor 405-A, SSC-A subset/Alexa Fluor 647-A, SSC-A subset	99.8	27892
		F1.fcs		33474														F1.fcs		32024																							F1.fcs		31134
	>	F1.fcs/Lymphocytes	94.3	31575													>	F1.fcs/Lymphocytes	95.5	30576																						>	F1.fcs/Lymphocytes	95.5	29744
	> >	F1.fcs/Lymphocytes/Single Cells	99.4	31372													> >	F1.fcs/Lymphocytes/Single Cells	99.7	30485																						> >	F1.fcs/Lymphocytes/Single Cells	99.9	29721
	> > >	Mean : RL1-A = 6025.818359375	6026														> > >	Mean : RL1-A = 5130.646484375	5131																							> > >	F1.fcs/Lymphocytes/Single Cells/Alexa Fluor 405-A, SSC-A subset	93.7	27852
	> > >	F1.fcs/Lymphocytes/Single Cells/Alexa Fluor 405-A, SSC-A subset	88.3	27705													> > >	F1.fcs/Lymphocytes/Single Cells/Alexa Fluor 405-A, SSC-A subset	89.2	27182																						> > > >	Mean : RL1-A = 105.936737061	106
	> > > >	F1.fcs/Lymphocytes/Single Cells/Alexa Fluor 405-A, SSC-A subset/Alexa Fluor 647-A, SSC-A subset	99.9	27677													> > > >	F1.fcs/Lymphocytes/Single Cells/Alexa Fluor 405-A, SSC-A subset/Alexa Fluor 647-A, SSC-A subset	99.7	27094																						> > > >	F1.fcs/Lymphocytes/Single Cells/Alexa Fluor 405-A, SSC-A subset/Alexa Fluor 647-A, SSC-A subset	1.09	303
		F2.fcs		33306														F2.fcs		31949																							F2.fcs		31038
	>	F2.fcs/Lymphocytes	94.7	31556													>	F2.fcs/Lymphocytes	95.7	30562																						>	F2.fcs/Lymphocytes	95.9	29768
	> >	F2.fcs/Lymphocytes/Single Cells	99.4	31357													> >	F2.fcs/Lymphocytes/Single Cells	99.8	30488																						> >	F2.fcs/Lymphocytes/Single Cells	99.9	29747
	> > >	Mean : RL1-A = 6028.648925781	6029														> > >	Mean : RL1-A = 5072.810058594	5073																							> > >	F2.fcs/Lymphocytes/Single Cells/Alexa Fluor 405-A, SSC-A subset	93.8	27888
	> > >	F2.fcs/Lymphocytes/Single Cells/Alexa Fluor 405-A, SSC-A subset	88.9	27875													> > >	F2.fcs/Lymphocytes/Single Cells/Alexa Fluor 405-A, SSC-A subset	89.9	27404																						> > > >	Mean : RL1-A = 103.55796051	104
	> > > >	F2.fcs/Lymphocytes/Single Cells/Alexa Fluor 405-A, SSC-A subset/Alexa Fluor 647-A, SSC-A subset	99.9	27840													> > > >	F2.fcs/Lymphocytes/Single Cells/Alexa Fluor 405-A, SSC-A subset/Alexa Fluor 647-A, SSC-A subset	99.6	27308																						> > > >	F2.fcs/Lymphocytes/Single Cells/Alexa Fluor 405-A, SSC-A subset/Alexa Fluor 647-A, SSC-A subset	1.07	299
		F3.fcs		32263														F3.fcs		32124																							F3.fcs		31122
	>	F3.fcs/Lymphocytes	94.8	30584													>	F3.fcs/Lymphocytes	95.4	30636																						>	F3.fcs/Lymphocytes	95.5	29732
	> >	F3.fcs/Lymphocytes/Single Cells	99.5	30418													> >	F3.fcs/Lymphocytes/Single Cells	99.7	30547																						> >	F3.fcs/Lymphocytes/Single Cells	99.9	29710
	> > >	Mean : RL1-A = 6057.791503906	6058														> > >	Mean : RL1-A = 5163.890625	5164																							> > >	F3.fcs/Lymphocytes/Single Cells/Alexa Fluor 405-A, SSC-A subset	94	27921
	> > >	F3.fcs/Lymphocytes/Single Cells/Alexa Fluor 405-A, SSC-A subset	88.6	26963													> > >	F3.fcs/Lymphocytes/Single Cells/Alexa Fluor 405-A, SSC-A subset	89.4	27304																						> > > >	Mean : RL1-A = 106.461837769	106
	> > > >	F3.fcs/Lymphocytes/Single Cells/Alexa Fluor 405-A, SSC-A subset/Alexa Fluor 647-A, SSC-A subset	99.9	26930													> > > >	F3.fcs/Lymphocytes/Single Cells/Alexa Fluor 405-A, SSC-A subset/Alexa Fluor 647-A, SSC-A subset	99.7	27227																						> > > >	F3.fcs/Lymphocytes/Single Cells/Alexa Fluor 405-A, SSC-A subset/Alexa Fluor 647-A, SSC-A subset	1.08	302
		F4.fcs		32166														F4.fcs		32408																							F4.fcs		31164
	>	F4.fcs/Lymphocytes	95.3	30646													>	F4.fcs/Lymphocytes	94.2	30534																						>	F4.fcs/Lymphocytes	95.5	29749
	> >	F4.fcs/Lymphocytes/Single Cells	99.4	30471													> >	F4.fcs/Lymphocytes/Single Cells	99.7	30447																						> >	F4.fcs/Lymphocytes/Single Cells	99.9	29713
	> > >	Mean : RL1-A = 6259.165039062	6259														> > >	Mean : RL1-A = 5554.487792969	5554																							> > >	F4.fcs/Lymphocytes/Single Cells/Alexa Fluor 405-A, SSC-A subset	94.4	28050
	> > >	F4.fcs/Lymphocytes/Single Cells/Alexa Fluor 405-A, SSC-A subset	90.7	27627													> > >	F4.fcs/Lymphocytes/Single Cells/Alexa Fluor 405-A, SSC-A subset	91.1	27745																						> > > >	Mean : RL1-A = 86.722251892	86.7
	> > > >	F4.fcs/Lymphocytes/Single Cells/Alexa Fluor 405-A, SSC-A subset/Alexa Fluor 647-A, SSC-A subset	99.9	27597													> > > >	F4.fcs/Lymphocytes/Single Cells/Alexa Fluor 405-A, SSC-A subset/Alexa Fluor 647-A, SSC-A subset	99.7	27661																						> > > >	F4.fcs/Lymphocytes/Single Cells/Alexa Fluor 405-A, SSC-A subset/Alexa Fluor 647-A, SSC-A subset	0.33	92
		F5.fcs		32230														F5.fcs		32331																							F5.fcs		31930
	>	F5.fcs/Lymphocytes	95.1	30660													>	F5.fcs/Lymphocytes	94.7	30612																						>	F5.fcs/Lymphocytes	95.1	30368
	> >	F5.fcs/Lymphocytes/Single Cells	99.5	30495													> >	F5.fcs/Lymphocytes/Single Cells	99.8	30543																						> >	F5.fcs/Lymphocytes/Single Cells	99.9	30337
	> > >	Mean : RL1-A = 6300.194335938	6300														> > >	Mean : RL1-A = 5425.950683594	5426																							> > >	F5.fcs/Lymphocytes/Single Cells/Alexa Fluor 405-A, SSC-A subset	94.2	28568
	> > >	F5.fcs/Lymphocytes/Single Cells/Alexa Fluor 405-A, SSC-A subset	90.9	27730													> > >	F5.fcs/Lymphocytes/Single Cells/Alexa Fluor 405-A, SSC-A subset	91.1	27828																						> > > >	Mean : RL1-A = 92.285972595	92.3
	> > > >	F5.fcs/Lymphocytes/Single Cells/Alexa Fluor 405-A, SSC-A subset/Alexa Fluor 647-A, SSC-A subset	99.8	27688													> > > >	F5.fcs/Lymphocytes/Single Cells/Alexa Fluor 405-A, SSC-A subset/Alexa Fluor 647-A, SSC-A subset	99.6	27717																						> > > >	F5.fcs/Lymphocytes/Single Cells/Alexa Fluor 405-A, SSC-A subset/Alexa Fluor 647-A, SSC-A subset	0.39	110
		F6.fcs		32088														F6.fcs		32387																							F6.fcs		30673
	>	F6.fcs/Lymphocytes	95.4	30596													>	F6.fcs/Lymphocytes	94.5	30610																						>	F6.fcs/Lymphocytes	94.8	29064
	> >	F6.fcs/Lymphocytes/Single Cells	99.4	30419													> >	F6.fcs/Lymphocytes/Single Cells	99.7	30533																						> >	F6.fcs/Lymphocytes/Single Cells	99.9	29038
	> > >	Mean : RL1-A = 6220.895019531	6221														> > >	Mean : RL1-A = 5513.057128906	5513																							> > >	F6.fcs/Lymphocytes/Single Cells/Alexa Fluor 405-A, SSC-A subset	94.1	27314
	> > >	F6.fcs/Lymphocytes/Single Cells/Alexa Fluor 405-A, SSC-A subset	90.9	27645													> > >	F6.fcs/Lymphocytes/Single Cells/Alexa Fluor 405-A, SSC-A subset	91.3	27880																						> > > >	Mean : RL1-A = 95.925178528	95.9
	> > > >	F6.fcs/Lymphocytes/Single Cells/Alexa Fluor 405-A, SSC-A subset/Alexa Fluor 647-A, SSC-A subset	99.8	27603													> > > >	F6.fcs/Lymphocytes/Single Cells/Alexa Fluor 405-A, SSC-A subset/Alexa Fluor 647-A, SSC-A subset	99.7	27796																						> > > >	F6.fcs/Lymphocytes/Single Cells/Alexa Fluor 405-A, SSC-A subset/Alexa Fluor 647-A, SSC-A subset	0.45	122
		F7.fcs		32246														F7.fcs		32047																							F7.fcs		31280
	>	F7.fcs/Lymphocytes	95.2	30712													>	F7.fcs/Lymphocytes	95.3	30542																						>	F7.fcs/Lymphocytes	94.9	29679
	> >	F7.fcs/Lymphocytes/Single Cells	99.5	30571													> >	F7.fcs/Lymphocytes/Single Cells	99.7	30448																						> >	F7.fcs/Lymphocytes/Single Cells	99.9	29643
	> > >	Mean : RL1-A = 6568.621582031	6569														> > >	Mean : RL1-A = 5140.175292969	5140																							> > >	F7.fcs/Lymphocytes/Single Cells/Alexa Fluor 405-A, SSC-A subset	94.4	27980
	> > >	F7.fcs/Lymphocytes/Single Cells/Alexa Fluor 405-A, SSC-A subset	89	27200													> > >	F7.fcs/Lymphocytes/Single Cells/Alexa Fluor 405-A, SSC-A subset	90	27404																						> > > >	Mean : RL1-A = 3401.352783203	3401
	> > > >	F7.fcs/Lymphocytes/Single Cells/Alexa Fluor 405-A, SSC-A subset/Alexa Fluor 647-A, SSC-A subset	99.8	27154													> > > >	F7.fcs/Lymphocytes/Single Cells/Alexa Fluor 405-A, SSC-A subset/Alexa Fluor 647-A, SSC-A subset	99.6	27304																						> > > >	F7.fcs/Lymphocytes/Single Cells/Alexa Fluor 405-A, SSC-A subset/Alexa Fluor 647-A, SSC-A subset	99.8	27928
		F8.fcs		32143														F8.fcs		32312																							F8.fcs		31271
	>	F8.fcs/Lymphocytes	95.3	30644													>	F8.fcs/Lymphocytes	94.8	30638																						>	F8.fcs/Lymphocytes	95	29716
	> >	F8.fcs/Lymphocytes/Single Cells	99.5	30498													> >	F8.fcs/Lymphocytes/Single Cells	99.7	30560																						> >	F8.fcs/Lymphocytes/Single Cells	99.9	29679
	> > >	Mean : RL1-A = 6468.471679688	6468														> > >	Mean : RL1-A = 5236.311523438	5236																							> > >	F8.fcs/Lymphocytes/Single Cells/Alexa Fluor 405-A, SSC-A subset	94.6	28090
	> > >	F8.fcs/Lymphocytes/Single Cells/Alexa Fluor 405-A, SSC-A subset	88.6	27035													> > >	F8.fcs/Lymphocytes/Single Cells/Alexa Fluor 405-A, SSC-A subset	90.2	27550																						> > > >	Mean : RL1-A = 3427.738037109	3428
	> > > >	F8.fcs/Lymphocytes/Single Cells/Alexa Fluor 405-A, SSC-A subset/Alexa Fluor 647-A, SSC-A subset	99.9	26996													> > > >	F8.fcs/Lymphocytes/Single Cells/Alexa Fluor 405-A, SSC-A subset/Alexa Fluor 647-A, SSC-A subset	99.7	27455																						> > > >	F8.fcs/Lymphocytes/Single Cells/Alexa Fluor 405-A, SSC-A subset/Alexa Fluor 647-A, SSC-A subset	99.8	28035
		F9.fcs		32073														F9.fcs		32198																							F9.fcs		30988
	>	F9.fcs/Lymphocytes	95.6	30653													>	F9.fcs/Lymphocytes	95	30587																						>	F9.fcs/Lymphocytes	94.6	29300
	> >	F9.fcs/Lymphocytes/Single Cells	99.5	30515													> >	F9.fcs/Lymphocytes/Single Cells	99.8	30531																						> >	F9.fcs/Lymphocytes/Single Cells	99.9	29265
	> > >	Mean : RL1-A = 6455.001464844	6455														> > >	Mean : RL1-A = 5128.444335938	5128																							> > >	F9.fcs/Lymphocytes/Single Cells/Alexa Fluor 405-A, SSC-A subset	94.5	27664
	> > >	F9.fcs/Lymphocytes/Single Cells/Alexa Fluor 405-A, SSC-A subset	88.7	27073													> > >	F9.fcs/Lymphocytes/Single Cells/Alexa Fluor 405-A, SSC-A subset	89.7	27399																						> > > >	Mean : RL1-A = 3420.679199219	3421
	> > > >	F9.fcs/Lymphocytes/Single Cells/Alexa Fluor 405-A, SSC-A subset/Alexa Fluor 647-A, SSC-A subset	99.8	27032													> > > >	F9.fcs/Lymphocytes/Single Cells/Alexa Fluor 405-A, SSC-A subset/Alexa Fluor 647-A, SSC-A subset	99.7	27305																						> > > >	F9.fcs/Lymphocytes/Single Cells/Alexa Fluor 405-A, SSC-A subset/Alexa Fluor 647-A, SSC-A subset	99.7	27587
		F10.fcs		32263														F10.fcs		32366																							F10.fcs		31307
	>	F10.fcs/Lymphocytes	95	30647													>	F10.fcs/Lymphocytes	94.6	30632																						>	F10.fcs/Lymphocytes	94.7	29646
	> >	F10.fcs/Lymphocytes/Single Cells	99.5	30490													> >	F10.fcs/Lymphocytes/Single Cells	99.7	30546																						> >	F10.fcs/Lymphocytes/Single Cells	99.9	29614
	> > >	Mean : RL1-A = 6798.921386719	6799														> > >	Mean : RL1-A = 5391.022460938	5391																							> > >	F10.fcs/Lymphocytes/Single Cells/Alexa Fluor 405-A, SSC-A subset	93.7	27758
	> > >	F10.fcs/Lymphocytes/Single Cells/Alexa Fluor 405-A, SSC-A subset	90.8	27691													> > >	F10.fcs/Lymphocytes/Single Cells/Alexa Fluor 405-A, SSC-A subset	91.2	27865																						> > > >	Mean : RL1-A = 3699.619628906	3700
	> > > >	F10.fcs/Lymphocytes/Single Cells/Alexa Fluor 405-A, SSC-A subset/Alexa Fluor 647-A, SSC-A subset	99.9	27671													> > > >	F10.fcs/Lymphocytes/Single Cells/Alexa Fluor 405-A, SSC-A subset/Alexa Fluor 647-A, SSC-A subset	99.7	27781																						> > > >	F10.fcs/Lymphocytes/Single Cells/Alexa Fluor 405-A, SSC-A subset/Alexa Fluor 647-A, SSC-A subset	99.9	27719
		F11.fcs		32189														F11.fcs		32235																							F11.fcs		31256
	>	F11.fcs/Lymphocytes	95.2	30642													>	F11.fcs/Lymphocytes	94.8	30571																						>	F11.fcs/Lymphocytes	94.8	29639
	> >	F11.fcs/Lymphocytes/Single Cells	99.5	30482													> >	F11.fcs/Lymphocytes/Single Cells	99.8	30500																						> >	F11.fcs/Lymphocytes/Single Cells	99.9	29608
	> > >	Mean : RL1-A = 6842.056640625	6842														> > >	Mean : RL1-A = 5262.914550781	5263																							> > >	F11.fcs/Lymphocytes/Single Cells/Alexa Fluor 405-A, SSC-A subset	94.6	28007
	> > >	F11.fcs/Lymphocytes/Single Cells/Alexa Fluor 405-A, SSC-A subset	90.8	27679													> > >	F11.fcs/Lymphocytes/Single Cells/Alexa Fluor 405-A, SSC-A subset	90.6	27625																						> > > >	Mean : RL1-A = 3665.881347656	3666
	> > > >	F11.fcs/Lymphocytes/Single Cells/Alexa Fluor 405-A, SSC-A subset/Alexa Fluor 647-A, SSC-A subset	99.9	27656													> > > >	F11.fcs/Lymphocytes/Single Cells/Alexa Fluor 405-A, SSC-A subset/Alexa Fluor 647-A, SSC-A subset	99.6	27519																						> > > >	F11.fcs/Lymphocytes/Single Cells/Alexa Fluor 405-A, SSC-A subset/Alexa Fluor 647-A, SSC-A subset	99.8	27959
		F12.fcs		36500														F12.fcs		32185																							F12.fcs		31341
	>	F12.fcs/Lymphocytes	95	34657													>	F12.fcs/Lymphocytes	95.1	30604																						>	F12.fcs/Lymphocytes	94.6	29635
	> >	F12.fcs/Lymphocytes/Single Cells	99.5	34474													> >	F12.fcs/Lymphocytes/Single Cells	99.8	30528																						> >	F12.fcs/Lymphocytes/Single Cells	99.9	29601
	> > >	Mean : RL1-A = 6749.502441406	6750														> > >	Mean : RL1-A = 5329.465820312	5329																							> > >	F12.fcs/Lymphocytes/Single Cells/Alexa Fluor 405-A, SSC-A subset	94.3	27908
	> > >	F12.fcs/Lymphocytes/Single Cells/Alexa Fluor 405-A, SSC-A subset	90.7	31257													> > >	F12.fcs/Lymphocytes/Single Cells/Alexa Fluor 405-A, SSC-A subset	90.5	27628																						> > > >	Mean : RL1-A = 3724.224121094	3724
	> > > >	F12.fcs/Lymphocytes/Single Cells/Alexa Fluor 405-A, SSC-A subset/Alexa Fluor 647-A, SSC-A subset	99.9	31217													> > > >	F12.fcs/Lymphocytes/Single Cells/Alexa Fluor 405-A, SSC-A subset/Alexa Fluor 647-A, SSC-A subset	99.7	27540																						> > > >	F12.fcs/Lymphocytes/Single Cells/Alexa Fluor 405-A, SSC-A subset/Alexa Fluor 647-A, SSC-A subset	99.9	27867
		G1.fcs		32499														G1.fcs		32044																							G1.fcs		31221
	>	G1.fcs/Lymphocytes	94.4	30678													>	G1.fcs/Lymphocytes	95.4	30584																						>	G1.fcs/Lymphocytes	95	29669
	> >	G1.fcs/Lymphocytes/Single Cells	99.4	30490													> >	G1.fcs/Lymphocytes/Single Cells	99.7	30493																						> >	G1.fcs/Lymphocytes/Single Cells	99.9	29645
	> > >	Mean : RL1-A = 6477.280761719	6477														> > >	Mean : RL1-A = 5568.863769531	5569																							> > >	G1.fcs/Lymphocytes/Single Cells/Alexa Fluor 405-A, SSC-A subset	93	27583
	> > >	G1.fcs/Lymphocytes/Single Cells/Alexa Fluor 405-A, SSC-A subset	89.8	27391													> > >	G1.fcs/Lymphocytes/Single Cells/Alexa Fluor 405-A, SSC-A subset	89.9	27410																						> > > >	Mean : RL1-A = 174.519790649	175
	> > > >	G1.fcs/Lymphocytes/Single Cells/Alexa Fluor 405-A, SSC-A subset/Alexa Fluor 647-A, SSC-A subset	99.9	27350													> > > >	G1.fcs/Lymphocytes/Single Cells/Alexa Fluor 405-A, SSC-A subset/Alexa Fluor 647-A, SSC-A subset	99.7	27325																						> > > >	G1.fcs/Lymphocytes/Single Cells/Alexa Fluor 405-A, SSC-A subset/Alexa Fluor 647-A, SSC-A subset	1.74	480
		G2.fcs		32600														G2.fcs		31907																							G2.fcs		31203
	>	G2.fcs/Lymphocytes	93.9	30601													>	G2.fcs/Lymphocytes	95.9	30593																						>	G2.fcs/Lymphocytes	95.3	29723
	> >	G2.fcs/Lymphocytes/Single Cells	99.4	30420													> >	G2.fcs/Lymphocytes/Single Cells	99.8	30529																						> >	G2.fcs/Lymphocytes/Single Cells	99.9	29699
	> > >	Mean : RL1-A = 6507.350097656	6507														> > >	Mean : RL1-A = 5499.647460938	5500																							> > >	G2.fcs/Lymphocytes/Single Cells/Alexa Fluor 405-A, SSC-A subset	93.1	27647
	> > >	G2.fcs/Lymphocytes/Single Cells/Alexa Fluor 405-A, SSC-A subset	89.1	27097													> > >	G2.fcs/Lymphocytes/Single Cells/Alexa Fluor 405-A, SSC-A subset	89.5	27322																						> > > >	Mean : RL1-A = 173.32749939	173
	> > > >	G2.fcs/Lymphocytes/Single Cells/Alexa Fluor 405-A, SSC-A subset/Alexa Fluor 647-A, SSC-A subset	99.9	27060													> > > >	G2.fcs/Lymphocytes/Single Cells/Alexa Fluor 405-A, SSC-A subset/Alexa Fluor 647-A, SSC-A subset	99.7	27238																						> > > >	G2.fcs/Lymphocytes/Single Cells/Alexa Fluor 405-A, SSC-A subset/Alexa Fluor 647-A, SSC-A subset	1.79	495
		G3.fcs		32473														G3.fcs		32111																							G3.fcs		31108
	>	G3.fcs/Lymphocytes	94.4	30657													>	G3.fcs/Lymphocytes	95.4	30648																						>	G3.fcs/Lymphocytes	95	29564
	> >	G3.fcs/Lymphocytes/Single Cells	99.3	30451													> >	G3.fcs/Lymphocytes/Single Cells	99.7	30549																						> >	G3.fcs/Lymphocytes/Single Cells	99.9	29541
	> > >	Mean : RL1-A = 6497.353027344	6497														> > >	Mean : RL1-A = 5608.380859375	5608																							> > >	G3.fcs/Lymphocytes/Single Cells/Alexa Fluor 405-A, SSC-A subset	92.5	27315
	> > >	G3.fcs/Lymphocytes/Single Cells/Alexa Fluor 405-A, SSC-A subset	89.4	27224													> > >	G3.fcs/Lymphocytes/Single Cells/Alexa Fluor 405-A, SSC-A subset	88.9	27168																						> > > >	Mean : RL1-A = 181.195556641	181
	> > > >	G3.fcs/Lymphocytes/Single Cells/Alexa Fluor 405-A, SSC-A subset/Alexa Fluor 647-A, SSC-A subset	99.9	27186													> > > >	G3.fcs/Lymphocytes/Single Cells/Alexa Fluor 405-A, SSC-A subset/Alexa Fluor 647-A, SSC-A subset	99.7	27082																						> > > >	G3.fcs/Lymphocytes/Single Cells/Alexa Fluor 405-A, SSC-A subset/Alexa Fluor 647-A, SSC-A subset	1.85	506
		G4.fcs		32106														G4.fcs		32420																							G4.fcs		31424
	>	G4.fcs/Lymphocytes	95.5	30659													>	G4.fcs/Lymphocytes	94.6	30655																						>	G4.fcs/Lymphocytes	94.4	29678
	> >	G4.fcs/Lymphocytes/Single Cells	99.5	30520													> >	G4.fcs/Lymphocytes/Single Cells	99.7	30576																						> >	G4.fcs/Lymphocytes/Single Cells	99.9	29648
	> > >	Mean : RL1-A = 6505.523925781	6506														> > >	Mean : RL1-A = 5789.144042969	5789																							> > >	G4.fcs/Lymphocytes/Single Cells/Alexa Fluor 405-A, SSC-A subset	93.5	27726
	> > >	G4.fcs/Lymphocytes/Single Cells/Alexa Fluor 405-A, SSC-A subset	90	27466													> > >	G4.fcs/Lymphocytes/Single Cells/Alexa Fluor 405-A, SSC-A subset	90.7	27730																						> > > >	Mean : RL1-A = 158.330383301	158
	> > > >	G4.fcs/Lymphocytes/Single Cells/Alexa Fluor 405-A, SSC-A subset/Alexa Fluor 647-A, SSC-A subset	99.9	27436													> > > >	G4.fcs/Lymphocytes/Single Cells/Alexa Fluor 405-A, SSC-A subset/Alexa Fluor 647-A, SSC-A subset	99.6	27627																						> > > >	G4.fcs/Lymphocytes/Single Cells/Alexa Fluor 405-A, SSC-A subset/Alexa Fluor 647-A, SSC-A subset	1.7	470
		G5.fcs		32064														G5.fcs		32417																							G5.fcs		31232
	>	G5.fcs/Lymphocytes	95.6	30657													>	G5.fcs/Lymphocytes	94.5	30646																						>	G5.fcs/Lymphocytes	95	29670
	> >	G5.fcs/Lymphocytes/Single Cells	99.5	30509													> >	G5.fcs/Lymphocytes/Single Cells	99.7	30564																						> >	G5.fcs/Lymphocytes/Single Cells	99.9	29643
	> > >	Mean : RL1-A = 6498.299316406	6498														> > >	Mean : RL1-A = 5811.624511719	5812																							> > >	G5.fcs/Lymphocytes/Single Cells/Alexa Fluor 405-A, SSC-A subset	93.7	27780
	> > >	G5.fcs/Lymphocytes/Single Cells/Alexa Fluor 405-A, SSC-A subset	90	27444													> > >	G5.fcs/Lymphocytes/Single Cells/Alexa Fluor 405-A, SSC-A subset	91.2	27866																						> > > >	Mean : RL1-A = 178.388916016	178
	> > > >	G5.fcs/Lymphocytes/Single Cells/Alexa Fluor 405-A, SSC-A subset/Alexa Fluor 647-A, SSC-A subset	99.9	27414													> > > >	G5.fcs/Lymphocytes/Single Cells/Alexa Fluor 405-A, SSC-A subset/Alexa Fluor 647-A, SSC-A subset	99.6	27756																						> > > >	G5.fcs/Lymphocytes/Single Cells/Alexa Fluor 405-A, SSC-A subset/Alexa Fluor 647-A, SSC-A subset	1.77	493
		G6.fcs		32142														G6.fcs		32329																							G6.fcs		26580
	>	G6.fcs/Lymphocytes	95.1	30572													>	G6.fcs/Lymphocytes	94.7	30614																						>	G6.fcs/Lymphocytes	94.6	25155
	> >	G6.fcs/Lymphocytes/Single Cells	99.6	30437													> >	G6.fcs/Lymphocytes/Single Cells	99.8	30544																						> >	G6.fcs/Lymphocytes/Single Cells	99.9	25135
	> > >	Mean : RL1-A = 6413.665527344	6414														> > >	Mean : RL1-A = 5780.010253906	5780																							> > >	G6.fcs/Lymphocytes/Single Cells/Alexa Fluor 405-A, SSC-A subset	93.3	23452
	> > >	G6.fcs/Lymphocytes/Single Cells/Alexa Fluor 405-A, SSC-A subset	89.9	27364													> > >	G6.fcs/Lymphocytes/Single Cells/Alexa Fluor 405-A, SSC-A subset	91.1	27826																						> > > >	Mean : RL1-A = 163.152130127	163
	> > > >	G6.fcs/Lymphocytes/Single Cells/Alexa Fluor 405-A, SSC-A subset/Alexa Fluor 647-A, SSC-A subset	99.9	27332													> > > >	G6.fcs/Lymphocytes/Single Cells/Alexa Fluor 405-A, SSC-A subset/Alexa Fluor 647-A, SSC-A subset	99.7	27741																						> > > >	G6.fcs/Lymphocytes/Single Cells/Alexa Fluor 405-A, SSC-A subset/Alexa Fluor 647-A, SSC-A subset	1.78	418
		G7.fcs		36733														G7.fcs		32145																							G7.fcs		31022
	>	G7.fcs/Lymphocytes	95.1	34918													>	G7.fcs/Lymphocytes	95	30538																						>	G7.fcs/Lymphocytes	94.6	29350
	> >	G7.fcs/Lymphocytes/Single Cells	99.4	34713													> >	G7.fcs/Lymphocytes/Single Cells	99.8	30469																						> >	G7.fcs/Lymphocytes/Single Cells	99.9	29321
	> > >	Mean : RL1-A = 7391.158203125	7391														> > >	Mean : RL1-A = 5587.669921875	5588																							> > >	G7.fcs/Lymphocytes/Single Cells/Alexa Fluor 405-A, SSC-A subset	94	27557
	> > >	G7.fcs/Lymphocytes/Single Cells/Alexa Fluor 405-A, SSC-A subset	89.1	30923													> > >	G7.fcs/Lymphocytes/Single Cells/Alexa Fluor 405-A, SSC-A subset	90.3	27503																						> > > >	Mean : RL1-A = 3557.819580078	3558
	> > > >	G7.fcs/Lymphocytes/Single Cells/Alexa Fluor 405-A, SSC-A subset/Alexa Fluor 647-A, SSC-A subset	99.8	30868													> > > >	G7.fcs/Lymphocytes/Single Cells/Alexa Fluor 405-A, SSC-A subset/Alexa Fluor 647-A, SSC-A subset	99.6	27403																						> > > >	G7.fcs/Lymphocytes/Single Cells/Alexa Fluor 405-A, SSC-A subset/Alexa Fluor 647-A, SSC-A subset	99.8	27510
		G8.fcs		32372														G8.fcs		32104																							G8.fcs		31567
	>	G8.fcs/Lymphocytes	94.8	30691													>	G8.fcs/Lymphocytes	95.2	30562																						>	G8.fcs/Lymphocytes	93.7	29587
	> >	G8.fcs/Lymphocytes/Single Cells	99.4	30518													> >	G8.fcs/Lymphocytes/Single Cells	99.8	30500																						> >	G8.fcs/Lymphocytes/Single Cells	99.9	29548
	> > >	Mean : RL1-A = 7512.219726562	7512														> > >	Mean : RL1-A = 5488.778320312	5489																							> > >	G8.fcs/Lymphocytes/Single Cells/Alexa Fluor 405-A, SSC-A subset	93.8	27730
	> > >	G8.fcs/Lymphocytes/Single Cells/Alexa Fluor 405-A, SSC-A subset	89.4	27276													> > >	G8.fcs/Lymphocytes/Single Cells/Alexa Fluor 405-A, SSC-A subset	90.1	27473																						> > > >	Mean : RL1-A = 3575.602783203	3576
	> > > >	G8.fcs/Lymphocytes/Single Cells/Alexa Fluor 405-A, SSC-A subset/Alexa Fluor 647-A, SSC-A subset	99.8	27228													> > > >	G8.fcs/Lymphocytes/Single Cells/Alexa Fluor 405-A, SSC-A subset/Alexa Fluor 647-A, SSC-A subset	99.7	27377																						> > > >	G8.fcs/Lymphocytes/Single Cells/Alexa Fluor 405-A, SSC-A subset/Alexa Fluor 647-A, SSC-A subset	99.8	27685
		G9.fcs		32140														G9.fcs		32143																							G9.fcs		28146
	>	G9.fcs/Lymphocytes	95.4	30662													>	G9.fcs/Lymphocytes	95.1	30583																						>	G9.fcs/Lymphocytes	94	26464
	> >	G9.fcs/Lymphocytes/Single Cells	99.6	30532													> >	G9.fcs/Lymphocytes/Single Cells	99.8	30522																						> >	G9.fcs/Lymphocytes/Single Cells	99.9	26433
	> > >	Mean : RL1-A = 7304.555175781	7305														> > >	Mean : RL1-A = 5480.806640625	5481																							> > >	G9.fcs/Lymphocytes/Single Cells/Alexa Fluor 405-A, SSC-A subset	94.1	24873
	> > >	G9.fcs/Lymphocytes/Single Cells/Alexa Fluor 405-A, SSC-A subset	89.3	27265													> > >	G9.fcs/Lymphocytes/Single Cells/Alexa Fluor 405-A, SSC-A subset	90	27464																						> > > >	Mean : RL1-A = 3599.589599609	3600
	> > > >	G9.fcs/Lymphocytes/Single Cells/Alexa Fluor 405-A, SSC-A subset/Alexa Fluor 647-A, SSC-A subset	99.8	27223													> > > >	G9.fcs/Lymphocytes/Single Cells/Alexa Fluor 405-A, SSC-A subset/Alexa Fluor 647-A, SSC-A subset	99.6	27365																						> > > >	G9.fcs/Lymphocytes/Single Cells/Alexa Fluor 405-A, SSC-A subset/Alexa Fluor 647-A, SSC-A subset	99.8	24826
		G10.fcs		32416														G10.fcs		32146																							G10.fcs		30928
	>	G10.fcs/Lymphocytes	94.4	30611													>	G10.fcs/Lymphocytes	95.3	30637																						>	G10.fcs/Lymphocytes	94.2	29144
	> >	G10.fcs/Lymphocytes/Single Cells	99.5	30451													> >	G10.fcs/Lymphocytes/Single Cells	99.7	30550																						> >	G10.fcs/Lymphocytes/Single Cells	99.9	29121
	> > >	Mean : RL1-A = 7681.405761719	7681														> > >	Mean : RL1-A = 5481.540527344	5482																							> > >	G10.fcs/Lymphocytes/Single Cells/Alexa Fluor 405-A, SSC-A subset	93.2	27148
	> > >	G10.fcs/Lymphocytes/Single Cells/Alexa Fluor 405-A, SSC-A subset	91.1	27732													> > >	G10.fcs/Lymphocytes/Single Cells/Alexa Fluor 405-A, SSC-A subset	90.9	27778																						> > > >	Mean : RL1-A = 3857.896240234	3858
	> > > >	G10.fcs/Lymphocytes/Single Cells/Alexa Fluor 405-A, SSC-A subset/Alexa Fluor 647-A, SSC-A subset	99.9	27702													> > > >	G10.fcs/Lymphocytes/Single Cells/Alexa Fluor 405-A, SSC-A subset/Alexa Fluor 647-A, SSC-A subset	99.6	27662																						> > > >	G10.fcs/Lymphocytes/Single Cells/Alexa Fluor 405-A, SSC-A subset/Alexa Fluor 647-A, SSC-A subset	99.9	27113
		G11.fcs		32530														G11.fcs		32301																							G11.fcs		28324
	>	G11.fcs/Lymphocytes	94.4	30717													>	G11.fcs/Lymphocytes	94.8	30630																						>	G11.fcs/Lymphocytes	94.3	26709
	> >	G11.fcs/Lymphocytes/Single Cells	99.4	30518													> >	G11.fcs/Lymphocytes/Single Cells	99.8	30563																						> >	G11.fcs/Lymphocytes/Single Cells	99.9	26677
	> > >	Mean : RL1-A = 7676.418457031	7676														> > >	Mean : RL1-A = 5646.777832031	5647																							> > >	G11.fcs/Lymphocytes/Single Cells/Alexa Fluor 405-A, SSC-A subset	93.7	24995
	> > >	G11.fcs/Lymphocytes/Single Cells/Alexa Fluor 405-A, SSC-A subset	91.1	27806													> > >	G11.fcs/Lymphocytes/Single Cells/Alexa Fluor 405-A, SSC-A subset	90.5	27669																						> > > >	Mean : RL1-A = 3856.704345703	3857
	> > > >	G11.fcs/Lymphocytes/Single Cells/Alexa Fluor 405-A, SSC-A subset/Alexa Fluor 647-A, SSC-A subset	99.9	27767													> > > >	G11.fcs/Lymphocytes/Single Cells/Alexa Fluor 405-A, SSC-A subset/Alexa Fluor 647-A, SSC-A subset	99.7	27582																						> > > >	G11.fcs/Lymphocytes/Single Cells/Alexa Fluor 405-A, SSC-A subset/Alexa Fluor 647-A, SSC-A subset	99.8	24953
		G12.fcs		32479														G12.fcs		37227																							G12.fcs		31389
	>	G12.fcs/Lymphocytes	94.6	30716													>	G12.fcs/Lymphocytes	95	35381																						>	G12.fcs/Lymphocytes	94.3	29599
	> >	G12.fcs/Lymphocytes/Single Cells	99.5	30560													> >	G12.fcs/Lymphocytes/Single Cells	99.8	35293																						> >	G12.fcs/Lymphocytes/Single Cells	99.9	29559
	> > >	Mean : RL1-A = 7621.265136719	7621														> > >	Mean : RL1-A = 5539.118652344	5539																							> > >	G12.fcs/Lymphocytes/Single Cells/Alexa Fluor 405-A, SSC-A subset	94.3	27867
	> > >	G12.fcs/Lymphocytes/Single Cells/Alexa Fluor 405-A, SSC-A subset	91.1	27828													> > >	G12.fcs/Lymphocytes/Single Cells/Alexa Fluor 405-A, SSC-A subset	91.3	32240																						> > > >	Mean : RL1-A = 3868.171875	3868
	> > > >	G12.fcs/Lymphocytes/Single Cells/Alexa Fluor 405-A, SSC-A subset/Alexa Fluor 647-A, SSC-A subset	99.9	27793													> > > >	G12.fcs/Lymphocytes/Single Cells/Alexa Fluor 405-A, SSC-A subset/Alexa Fluor 647-A, SSC-A subset	99.7	32136																						> > > >	G12.fcs/Lymphocytes/Single Cells/Alexa Fluor 405-A, SSC-A subset/Alexa Fluor 647-A, SSC-A subset	99.9	27838
		H1.fcs		32663														H1.fcs		31973																							H1.fcs		30924
	>	H1.fcs/Lymphocytes	94.1	30744													>	H1.fcs/Lymphocytes	95.6	30561																						>	H1.fcs/Lymphocytes	93.9	29036
	> >	H1.fcs/Lymphocytes/Single Cells	99.3	30514													> >	H1.fcs/Lymphocytes/Single Cells	99.8	30490																						> >	H1.fcs/Lymphocytes/Single Cells	99.9	29008
	> > >	Mean : RL1-A = 7250.884277344	7251														> > >	Mean : RL1-A = 6302.916015625	6303																							> > >	H1.fcs/Lymphocytes/Single Cells/Alexa Fluor 405-A, SSC-A subset	93.3	27064
	> > >	H1.fcs/Lymphocytes/Single Cells/Alexa Fluor 405-A, SSC-A subset	90.4	27585													> > >	H1.fcs/Lymphocytes/Single Cells/Alexa Fluor 405-A, SSC-A subset	90.8	27675																						> > > >	Mean : RL1-A = 414.234680176	414
	> > > >	H1.fcs/Lymphocytes/Single Cells/Alexa Fluor 405-A, SSC-A subset/Alexa Fluor 647-A, SSC-A subset	99.9	27551													> > > >	H1.fcs/Lymphocytes/Single Cells/Alexa Fluor 405-A, SSC-A subset/Alexa Fluor 647-A, SSC-A subset	99.7	27587																						> > > >	H1.fcs/Lymphocytes/Single Cells/Alexa Fluor 405-A, SSC-A subset/Alexa Fluor 647-A, SSC-A subset	4.5	1219
		H2.fcs		32547														H2.fcs		32096																							H2.fcs		31459
	>	H2.fcs/Lymphocytes	94.4	30733													>	H2.fcs/Lymphocytes	95.6	30689																						>	H2.fcs/Lymphocytes	94.3	29656
	> >	H2.fcs/Lymphocytes/Single Cells	99.4	30545													> >	H2.fcs/Lymphocytes/Single Cells	99.7	30610																						> >	H2.fcs/Lymphocytes/Single Cells	99.9	29619
	> > >	Mean : RL1-A = 7344.57421875	7345														> > >	Mean : RL1-A = 6373.70703125	6374																							> > >	H2.fcs/Lymphocytes/Single Cells/Alexa Fluor 405-A, SSC-A subset	93.3	27633
	> > >	H2.fcs/Lymphocytes/Single Cells/Alexa Fluor 405-A, SSC-A subset	90.6	27685													> > >	H2.fcs/Lymphocytes/Single Cells/Alexa Fluor 405-A, SSC-A subset	89.6	27440																						> > > >	Mean : RL1-A = 398.397735596	398
	> > > >	H2.fcs/Lymphocytes/Single Cells/Alexa Fluor 405-A, SSC-A subset/Alexa Fluor 647-A, SSC-A subset	99.9	27654													> > > >	H2.fcs/Lymphocytes/Single Cells/Alexa Fluor 405-A, SSC-A subset/Alexa Fluor 647-A, SSC-A subset	99.7	27344																						> > > >	H2.fcs/Lymphocytes/Single Cells/Alexa Fluor 405-A, SSC-A subset/Alexa Fluor 647-A, SSC-A subset	4.41	1218
		H3.fcs		32294														H3.fcs		32012																							H3.fcs		28920
	>	H3.fcs/Lymphocytes	94.9	30652													>	H3.fcs/Lymphocytes	95.6	30603																						>	H3.fcs/Lymphocytes	93.6	27082
	> >	H3.fcs/Lymphocytes/Single Cells	99.4	30480													> >	H3.fcs/Lymphocytes/Single Cells	99.8	30530																						> >	H3.fcs/Lymphocytes/Single Cells	99.9	27061
	> > >	Mean : RL1-A = 7213.158691406	7213														> > >	Mean : RL1-A = 6400.670898438	6401																							> > >	H3.fcs/Lymphocytes/Single Cells/Alexa Fluor 405-A, SSC-A subset	92.4	24997
	> > >	H3.fcs/Lymphocytes/Single Cells/Alexa Fluor 405-A, SSC-A subset	90.7	27638													> > >	H3.fcs/Lymphocytes/Single Cells/Alexa Fluor 405-A, SSC-A subset	90	27477																						> > > >	Mean : RL1-A = 404.736328125	405
	> > > >	H3.fcs/Lymphocytes/Single Cells/Alexa Fluor 405-A, SSC-A subset/Alexa Fluor 647-A, SSC-A subset	99.9	27603													> > > >	H3.fcs/Lymphocytes/Single Cells/Alexa Fluor 405-A, SSC-A subset/Alexa Fluor 647-A, SSC-A subset	99.6	27378																						> > > >	H3.fcs/Lymphocytes/Single Cells/Alexa Fluor 405-A, SSC-A subset/Alexa Fluor 647-A, SSC-A subset	4.18	1045
		H4.fcs		32064														H4.fcs		32234																							H4.fcs		31465
	>	H4.fcs/Lymphocytes	95.9	30742													>	H4.fcs/Lymphocytes	95.1	30641																						>	H4.fcs/Lymphocytes	94.3	29662
	> >	H4.fcs/Lymphocytes/Single Cells	99.6	30631													> >	H4.fcs/Lymphocytes/Single Cells	99.8	30565																						> >	H4.fcs/Lymphocytes/Single Cells	99.9	29630
	> > >	Mean : RL1-A = 6789.362792969	6789														> > >	Mean : RL1-A = 6232.947265625	6233																							> > >	H4.fcs/Lymphocytes/Single Cells/Alexa Fluor 405-A, SSC-A subset	93	27565
	> > >	H4.fcs/Lymphocytes/Single Cells/Alexa Fluor 405-A, SSC-A subset	89.4	27373													> > >	H4.fcs/Lymphocytes/Single Cells/Alexa Fluor 405-A, SSC-A subset	90.6	27689																						> > > >	Mean : RL1-A = 391.814971924	392
	> > > >	H4.fcs/Lymphocytes/Single Cells/Alexa Fluor 405-A, SSC-A subset/Alexa Fluor 647-A, SSC-A subset	99.9	27339													> > > >	H4.fcs/Lymphocytes/Single Cells/Alexa Fluor 405-A, SSC-A subset/Alexa Fluor 647-A, SSC-A subset	99.6	27574																						> > > >	H4.fcs/Lymphocytes/Single Cells/Alexa Fluor 405-A, SSC-A subset/Alexa Fluor 647-A, SSC-A subset	4.09	1127
		H5.fcs		31967														H5.fcs		32235																							H5.fcs		31182
	>	H5.fcs/Lymphocytes	96.1	30712													>	H5.fcs/Lymphocytes	95.1	30654																						>	H5.fcs/Lymphocytes	93.9	29272
	> >	H5.fcs/Lymphocytes/Single Cells	99.5	30567													> >	H5.fcs/Lymphocytes/Single Cells	99.8	30583																						> >	H5.fcs/Lymphocytes/Single Cells	99.9	29238
	> > >	Mean : RL1-A = 6654.633789062	6655														> > >	Mean : RL1-A = 6227.902832031	6228																							> > >	H5.fcs/Lymphocytes/Single Cells/Alexa Fluor 405-A, SSC-A subset	92.5	27059
	> > >	H5.fcs/Lymphocytes/Single Cells/Alexa Fluor 405-A, SSC-A subset	89.5	27354													> > >	H5.fcs/Lymphocytes/Single Cells/Alexa Fluor 405-A, SSC-A subset	91.5	27977																						> > > >	Mean : RL1-A = 438.0	438
	> > > >	H5.fcs/Lymphocytes/Single Cells/Alexa Fluor 405-A, SSC-A subset/Alexa Fluor 647-A, SSC-A subset	99.9	27319													> > > >	H5.fcs/Lymphocytes/Single Cells/Alexa Fluor 405-A, SSC-A subset/Alexa Fluor 647-A, SSC-A subset	99.6	27862																						> > > >	H5.fcs/Lymphocytes/Single Cells/Alexa Fluor 405-A, SSC-A subset/Alexa Fluor 647-A, SSC-A subset	4.44	1201
		H6.fcs		32049														H6.fcs		32260																							H6.fcs		29476
	>	H6.fcs/Lymphocytes	95.9	30745													>	H6.fcs/Lymphocytes	94.8	30573																						>	H6.fcs/Lymphocytes	93.9	27688
	> >	H6.fcs/Lymphocytes/Single Cells	99.6	30618													> >	H6.fcs/Lymphocytes/Single Cells	99.7	30491																						> >	H6.fcs/Lymphocytes/Single Cells	99.9	27655
	> > >	Mean : RL1-A = 6691.023925781	6691														> > >	Mean : RL1-A = 6271.515136719	6272																							> > >	H6.fcs/Lymphocytes/Single Cells/Alexa Fluor 405-A, SSC-A subset	92.9	25679
	> > >	H6.fcs/Lymphocytes/Single Cells/Alexa Fluor 405-A, SSC-A subset	88.6	27134													> > >	H6.fcs/Lymphocytes/Single Cells/Alexa Fluor 405-A, SSC-A subset	91.2	27798																						> > > >	Mean : RL1-A = 423.10055542	423
	> > > >	H6.fcs/Lymphocytes/Single Cells/Alexa Fluor 405-A, SSC-A subset/Alexa Fluor 647-A, SSC-A subset	99.8	27091													> > > >	H6.fcs/Lymphocytes/Single Cells/Alexa Fluor 405-A, SSC-A subset/Alexa Fluor 647-A, SSC-A subset	99.7	27706																						> > > >	H6.fcs/Lymphocytes/Single Cells/Alexa Fluor 405-A, SSC-A subset/Alexa Fluor 647-A, SSC-A subset	4.34	1114
		H7.fcs		32215														H7.fcs		31995																							H7.fcs		31622
	>	H7.fcs/Lymphocytes	95.3	30691													>	H7.fcs/Lymphocytes	95.6	30588																						>	H7.fcs/Lymphocytes	93.7	29623
	> >	H7.fcs/Lymphocytes/Single Cells	99.5	30536													> >	H7.fcs/Lymphocytes/Single Cells	99.8	30513																						> >	H7.fcs/Lymphocytes/Single Cells	99.8	29578
	> > >	Mean : RL1-A = 8250.310546875	8250														> > >	Mean : RL1-A = 5862.60546875	5863																							> > >	H7.fcs/Lymphocytes/Single Cells/Alexa Fluor 405-A, SSC-A subset	94.6	27990
	> > >	H7.fcs/Lymphocytes/Single Cells/Alexa Fluor 405-A, SSC-A subset	89.2	27224													> > >	H7.fcs/Lymphocytes/Single Cells/Alexa Fluor 405-A, SSC-A subset	90.6	27644																						> > > >	Mean : RL1-A = 3837.418701172	3837
	> > > >	H7.fcs/Lymphocytes/Single Cells/Alexa Fluor 405-A, SSC-A subset/Alexa Fluor 647-A, SSC-A subset	99.8	27175													> > > >	H7.fcs/Lymphocytes/Single Cells/Alexa Fluor 405-A, SSC-A subset/Alexa Fluor 647-A, SSC-A subset	99.7	27550																						> > > >	H7.fcs/Lymphocytes/Single Cells/Alexa Fluor 405-A, SSC-A subset/Alexa Fluor 647-A, SSC-A subset	99.8	27934
		H8.fcs		32231														H8.fcs		32151																							H8.fcs		31668
	>	H8.fcs/Lymphocytes	95.4	30733													>	H8.fcs/Lymphocytes	95.2	30594																						>	H8.fcs/Lymphocytes	93	29453
	> >	H8.fcs/Lymphocytes/Single Cells	99.5	30564													> >	H8.fcs/Lymphocytes/Single Cells	99.7	30504																						> >	H8.fcs/Lymphocytes/Single Cells	99.9	29416
	> > >	Mean : RL1-A = 8109.939941406	8110														> > >	Mean : RL1-A = 6019.213378906	6019																							> > >	H8.fcs/Lymphocytes/Single Cells/Alexa Fluor 405-A, SSC-A subset	93.9	27608
	> > >	H8.fcs/Lymphocytes/Single Cells/Alexa Fluor 405-A, SSC-A subset	89.8	27448													> > >	H8.fcs/Lymphocytes/Single Cells/Alexa Fluor 405-A, SSC-A subset	90.1	27472																						> > > >	Mean : RL1-A = 3824.6640625	3825
	> > > >	H8.fcs/Lymphocytes/Single Cells/Alexa Fluor 405-A, SSC-A subset/Alexa Fluor 647-A, SSC-A subset	99.9	27416													> > > >	H8.fcs/Lymphocytes/Single Cells/Alexa Fluor 405-A, SSC-A subset/Alexa Fluor 647-A, SSC-A subset	99.7	27380																						> > > >	H8.fcs/Lymphocytes/Single Cells/Alexa Fluor 405-A, SSC-A subset/Alexa Fluor 647-A, SSC-A subset	99.6	27504
		H9.fcs		32319														H9.fcs		32065																							H9.fcs		29224
	>	H9.fcs/Lymphocytes	95.2	30752													>	H9.fcs/Lymphocytes	95.3	30550																						>	H9.fcs/Lymphocytes	93.4	27289
	> >	H9.fcs/Lymphocytes/Single Cells	99.5	30585													> >	H9.fcs/Lymphocytes/Single Cells	99.8	30496																						> >	H9.fcs/Lymphocytes/Single Cells	99.9	27252
	> > >	Mean : RL1-A = 8200.473632812	8200														> > >	Mean : RL1-A = 5950.056640625	5950																							> > >	H9.fcs/Lymphocytes/Single Cells/Alexa Fluor 405-A, SSC-A subset	94.5	25754
	> > >	H9.fcs/Lymphocytes/Single Cells/Alexa Fluor 405-A, SSC-A subset	88.4	27036													> > >	H9.fcs/Lymphocytes/Single Cells/Alexa Fluor 405-A, SSC-A subset	90.6	27631																						> > > >	Mean : RL1-A = 3877.993408203	3878
	> > > >	H9.fcs/Lymphocytes/Single Cells/Alexa Fluor 405-A, SSC-A subset/Alexa Fluor 647-A, SSC-A subset	99.8	26987													> > > >	H9.fcs/Lymphocytes/Single Cells/Alexa Fluor 405-A, SSC-A subset/Alexa Fluor 647-A, SSC-A subset	99.6	27507																						> > > >	H9.fcs/Lymphocytes/Single Cells/Alexa Fluor 405-A, SSC-A subset/Alexa Fluor 647-A, SSC-A subset	99.9	25718
		H10.fcs		32346														H10.fcs		32369																							H10.fcs		30134
	>	H10.fcs/Lymphocytes	94.8	30659													>	H10.fcs/Lymphocytes	94.6	30628																						>	H10.fcs/Lymphocytes	93.5	28181
	> >	H10.fcs/Lymphocytes/Single Cells	99.4	30482													> >	H10.fcs/Lymphocytes/Single Cells	99.8	30552																						> >	H10.fcs/Lymphocytes/Single Cells	99.9	28139
	> > >	Mean : RL1-A = 8311.881835938	8312														> > >	Mean : RL1-A = 5980.401367188	5980																							> > >	H10.fcs/Lymphocytes/Single Cells/Alexa Fluor 405-A, SSC-A subset	93.1	26191
	> > >	H10.fcs/Lymphocytes/Single Cells/Alexa Fluor 405-A, SSC-A subset	91.1	27754													> > >	H10.fcs/Lymphocytes/Single Cells/Alexa Fluor 405-A, SSC-A subset	91	27804																						> > > >	Mean : RL1-A = 4123.422363281	4123
	> > > >	H10.fcs/Lymphocytes/Single Cells/Alexa Fluor 405-A, SSC-A subset/Alexa Fluor 647-A, SSC-A subset	99.9	27719													> > > >	H10.fcs/Lymphocytes/Single Cells/Alexa Fluor 405-A, SSC-A subset/Alexa Fluor 647-A, SSC-A subset	99.6	27696																						> > > >	H10.fcs/Lymphocytes/Single Cells/Alexa Fluor 405-A, SSC-A subset/Alexa Fluor 647-A, SSC-A subset	99.7	26113
		H11.fcs		32375														H11.fcs		32260																							H11.fcs		30774
	>	H11.fcs/Lymphocytes	94.6	30614													>	H11.fcs/Lymphocytes	94.9	30601																						>	H11.fcs/Lymphocytes	93.9	28893
	> >	H11.fcs/Lymphocytes/Single Cells	99.4	30438													> >	H11.fcs/Lymphocytes/Single Cells	99.8	30541																						> >	H11.fcs/Lymphocytes/Single Cells	99.9	28865
	> > >	Mean : RL1-A = 8339.79296875	8340														> > >	Mean : RL1-A = 5971.97265625	5972																							> > >	H11.fcs/Lymphocytes/Single Cells/Alexa Fluor 405-A, SSC-A subset	93.4	26958
	> > >	H11.fcs/Lymphocytes/Single Cells/Alexa Fluor 405-A, SSC-A subset	90.9	27681													> > >	H11.fcs/Lymphocytes/Single Cells/Alexa Fluor 405-A, SSC-A subset	91.4	27922																						> > > >	Mean : RL1-A = 4165.838867188	4166
	> > > >	H11.fcs/Lymphocytes/Single Cells/Alexa Fluor 405-A, SSC-A subset/Alexa Fluor 647-A, SSC-A subset	99.9	27651													> > > >	H11.fcs/Lymphocytes/Single Cells/Alexa Fluor 405-A, SSC-A subset/Alexa Fluor 647-A, SSC-A subset	99.6	27815																						> > > >	H11.fcs/Lymphocytes/Single Cells/Alexa Fluor 405-A, SSC-A subset/Alexa Fluor 647-A, SSC-A subset	99.7	26889
		H12.fcs		32345														H12.fcs		32016																							H12.fcs		29555
	>	H12.fcs/Lymphocytes	94.8	30669													>	H12.fcs/Lymphocytes	95.4	30537																						>	H12.fcs/Lymphocytes	93.9	27739
	> >	H12.fcs/Lymphocytes/Single Cells	99.5	30507													> >	H12.fcs/Lymphocytes/Single Cells	99.7	30450																						> >	H12.fcs/Lymphocytes/Single Cells	99.9	27708
	> > >	Mean : RL1-A = 8189.221191406	8189														> > >	Mean : RL1-A = 5988.04296875	5988																							> > >	H12.fcs/Lymphocytes/Single Cells/Alexa Fluor 405-A, SSC-A subset	94.2	26090
	> > >	H12.fcs/Lymphocytes/Single Cells/Alexa Fluor 405-A, SSC-A subset	91.5	27905													> > >	H12.fcs/Lymphocytes/Single Cells/Alexa Fluor 405-A, SSC-A subset	91.3	27810																						> > > >	Mean : RL1-A = 4206.038085938	4206
	> > > >	H12.fcs/Lymphocytes/Single Cells/Alexa Fluor 405-A, SSC-A subset/Alexa Fluor 647-A, SSC-A subset	99.9	27870													> > > >	H12.fcs/Lymphocytes/Single Cells/Alexa Fluor 405-A, SSC-A subset/Alexa Fluor 647-A, SSC-A subset	99.7	27714																						> > > >	H12.fcs/Lymphocytes/Single Cells/Alexa Fluor 405-A, SSC-A subset/Alexa Fluor 647-A, SSC-A subset	99.9	26064
[truncated: 6 more columns]

## Sheet: Fig 2A
Concentration (nM)	T					P					m66					r40					T+P					T+P+r40
0	100	97.4716	101.896	98.1037	102.528	110.095	94.4065	101.91	90.9959	102.592	108.221	96.0916	102.156	100.135	93.3962	104.587	95.4128	101.966	97.3788	100.655	107.374	98.9651	91.8499	103.493	98.3182	82.09854661*	92.7331	100.532	99.8228	106.912
0.01	104.425	111.378	110.114	105.689	100.632	104.638	116.917	95.0887	111.46	101.228	108.895	104.178	109.569	99.4609	96.7655	102.621	98.0341	103.277	103.277	105.898	106.727	102.199	102.199	111.902	107.374	104.786	96.9869	95.5689	99.8228	106.912
0.033	123.3881163*	113.274	118.963	116.435	112.01	110.778	112.142	96.4529	107.367	101.91	113.612	96.7655	98.7871	101.482	96.0916	109.174	94.1022	107.208	107.208	105.898	108.021	109.314	115.783	106.08	106.727	100.532	99.8228	100.532	100.532	123.2187168*
0.1	112.642	113.906	113.906	108.85	114.539	115.553	114.188	112.824	110.095	109.413	110.243	98.7871	94.0701	106.873	104.852	107.208	109.174	102.621	112.451	100.655	103.493	108.668	113.195	100.259	108.668	61.53846154*	94.86	82.0985	91.3151	102.6586317*
0.33	112.642	110.746	107.585	103.793	102.528	103.956	96.4529	106.685	82.1282	88.2674	100.135	102.83	83.2884	83.9623	86.6577	96.0682	87.5491	94.1022	98.0341	92.7916	100.906	75.0323	78.2665	80.207	86.6753	60.1205	60.8295	57.2847	62.9564	63.6654
1	69.0265	79.1403	70.9229	70.9229	51.3274	55.5252	66.4393	63.7108	71.2142	60.9823	65.7682	80.593	73.8544	83.2884	64.4205	56.0944	58.0603	61.9921	58.7156	56.7497	62.0957	71.1514	60.1552	60.8021	40.1035	45.2322	43.8143	44.5232	45.9412	35.3066
3.3	63.9697	57.6485	60.177	59.5449	69.0265	68.4857	60.3001	79.3997	80.764	73.2606	82.6146	90.027	77.8976	71.8329	88.6792	56.0944	46.2647	57.405	59.3709	67.2346	56.2743	49.806	50.4528	40.7503	50.4528	41.6873	49.486	48.777	45.2322	43.1053
10	67.1302	70.9229	64.6018	71.555	63.3375	82.1282	72.5784	80.0819	87.5853	63.0286	97.4394	83.2884	90.7008	92.7224	85.9838	64.6134	62.6474	59.3709	61.3368	64.6134	47.2186	49.806	54.9806	54.9806	48.5123	39.5604	42.3963	45.9412	54.44877703*	42.3963
33	70.2908	77.8761	72.8192	70.9229	63.9697	69.1678	67.1214	71.8963	77.3533	73.9427	87.3315	74.5283	73.8544	80.593	94.0701	59.3709	65.2687	61.9921	56.0944	68.5452	44.6313066*	47.2186	49.806	45.92496766*	50.4528	62.24742999*	50.195	57.2847	73.5909252*	48.777
100	64.6018	64.6018	72.8192	77.244	61.4412	63.0286	67.8035	76.6712	77.3533	76.6712	60.3774	60.3774	63.7466	70.4852	71.8329	58.0603	51.5072	60.0262	52.1625	59.3709	44.6313	42.044	40.75032342*	41.39715395*	45.925	43.8143	54.44877703*	51.6129	48.777	46.6501
Concentration (nM)	r3					r4					r5					r29					r36
0	102.564	77.94871795*	101.538	98.4615	97.4359	101.455	103.168	100.599	99.7432	95.0342	84.5394078*	105.622	86.64762246*	89.8099	107.73	104.163	98.6124	98.6124	96.7623	101.85	70.98321343*	100.719	85.37170264*	98.801	115.108
0.01	61.53846154*	67.69230769*	77.9487	87.1795	105.641	103.596	101.884	102.74	96.7466	101.884	103.513	99.2969	106.676	99.2969	108.784	97.2248	96.7623	100.463	98.1499	81.4986124*	117.986	124.7	129.496	121.823	117.026
0.033	91.2821	104.615	105.641	114.8717949*	110.7692308*	106.592	107.021	98.887	102.312	101.884	104.567	108.784	103.513	104.567	107.73	108.788	112.488	102.775	102.775	98.6124	114.149	114.149	126.619	128.537	130.456
0.1	122.0512821*	108.718	125.1282051*	108.718	114.8717949*	103.596	103.168	104.452	103.596	102.312	108.784	97.1887	100.351	110.892	109.838	112.951	105.55	106.013	111.563	112.026	120.863	124.7	120.863	124.7	128.537
0.33	121.025641*	113.846	103.59	109.744	106.667	101.884	100.599	98.887	99.7432	104.024	104.567	109.838	111.9461984*	116.1626277*	101.405	118.039	117.114	111.101	112.951	112.951	104.556	124.7	123.741	117.986	129.496
1	96.4103	99.4872	90.2564	75.8974	71.7949	82.6199	78.339	84.7603	82.1918	72.7739726*	75.0524	76.1065	71.8901	80.323	72.9442	80.5735	55.5967	63.4598	58.3719	68.0851	108.393	105.516	114.149	112.23	117.026
3.3	64.6154	64.6154	61.5385	67.6923	75.8974	85.1884	84.3322	87.3288	83.0479	89.8973	94.0264	79.2689	82.4312	80.323	88.7558	70.8603	61.1471	59.7595	68.5476	65.7724	102.638	117.026	112.23	113.189	128.537
10	82.0513	83.0769	74.8718	73.8462	73.8462	92.4658	88.1849	85.6164	84.3322	86.0445	79.2689	88.7558	90.8641	87.7017	84.5394	90.7493	90.7493	92.5994	91.2118	89.8242	112.23	109.353	111.271	123.741	118.945
33	95.3846	87.1795	93.3333	85.1282	65.64102564*	85.1884	83.0479	80.0514	81.3356	78.339	80.323	90.8641	87.7017	88.7558	87.7017	88.8992	87.049	87.5116	82.8862	86.124	121.823	114.149	121.823	117.986	118.945
100	68.7179	80	85.1282	84.1026	67.6923	81.7637	80.0514	80.4795	79.6233	78.339	81.3771	87.7017	81.3771	87.7017	76.1065	77.7983	73.6355	77.3358	79.1859	65.3099	122.782	121.823	125.659	121.823	122.782

## Sheet: Fig 2B
Concentration (nM)	T					P					m66					r40					T+P					T+P+r40
0	95.1838	96.4512	96.4512	103.739	108.175	106.685	101.748	37.88568273*	67.19463924*	91.5674	88.9973	62.25635412*	81.0586	98.6074	112.396	94.7291	49.3748	103.8	102.819	98.6516	67.44082596*	45.97672545*	98.2371	104.77	96.9928	98.7372	98.7372	46.53982152*	106.483	96.0431
0.01	112.611	113.561	108.809	105.64	110.076	94.6525	47.14114268*	71.82236921*	85.0885	89.7163	79.80512508*	119.917	130.362	127.855	127.02	66.78107379*	108.948	103.8	101.348	97.4258	94.8153	92.0157	94.8153	98.5482	90.4603	109.85	79.2053	98.7372	101.094	87.6242
0.033	124.018	119.899	123.067	129.721	116.413	88.1737	81.3863	94.344	86.0141	90.6418	132.8692658*	142.0614792*	123.677	123.677	136.212	77.56803138*	103.31	108.213	111.155	100.613	118.146	102.281	88.2828	100.104	110.058	98.7372	107.156	113.891	103.789	65.735
0.1	108.492	121.166	113.245	114.195	113.561	116.8656076*	102.057	105.142	99.5887	105.451	146.239758*	144.5684465*	132.869	134.123	135.794	100.858	98.8968	98.4065	112.6256435*	111.645011*	113.48	108.192	105.392	115.346	117.524	84.5934	106.146	101.431	95.7063	67.082
0.33	87.8961	88.5298	89.4804	95.5006	60.32953105*	90.9503	83.8545	105.142025*	90.6418	105.7590557*	143.315	148.7467253*	124.095	131.198	145.822	90.0711	100.858	97.671	93.9936	98.1613	97.3039	121.2566142*	109.436	105.392	101.659	41.4885	43.8458	43.1723	51.9279	43.8458
1	71.1027	52.4081	42.5856	31.17870722*	33.39670469*	57.0136	59.4818	58.2477	35.41756008*	56.3966	68.1059	100.6965191*	79.3873	66.0168	87.326	48.8845	39.5685	40.304	33.9299	31.4783	40.0663	35.4002	39.4442	43.4881	37.5777	37.7841	35.7636	37.1106	29.70197003*	36.1004
3.3	50.507	42.5856	47.3384	49.5564	45.7541	66.8861	64.418	52.0774	46.21559668*	50.8433	81.0586	99.0252	72.7021	84.4012	76.4625	52.07158617*	38.5879	35.1557	33.9299	36.3815	34.1559	27.93443806*	32.2895	29.17873374*	36.3334	40.815	34.0798	27.34467082*	30.7122	33.0695
10	39.417	35.61470215*	48.6058	53.0418	39.7338	69.3542	50.226296*	62.8754	65.035	57.3221	96.1004	126.1840198*	104.039	97.7717	76.0447	60.40696249*	47.6587	41.7749	46.4329	44.2265	32.6005	38.822	32.9116	38.1999	41.9328	38.7944	37.1106	39.1312	38.7944	38.1209
33	50.50697085*	42.9024	41.0013	40.6844	39.1001	75.52455319*	61.9499	61.0243	54.5455	58.5562	119.9166016*	111.9778718*	84.8191	82.3121	98.1896	51.3361	49.1297	39.5685	38.3427	48.3942	36.6445	36.6445	36.3334	32.60054687*	46.5989	40.815	48.2236	46.8766	38.4577	50.91766291*
100	27.05956907*	32.763	33.7136	30.545	32.4461	35.72607541*	55.1625	56.3966	55.1625	54.854	73.9555	75.6268	80.6408	55.9889	88.9973	39.8137	48.8845	44.7168	39.5685	33.6847	38.1999	37.5777	35.7113	36.6445	37.5777	43.8458	46.8766	41.4885	44.5193	57.6528035*
Concentration (nM)	T						P						m66						r40						T+P						T+P+r40
0	107.249	111.299	92.8726	83.3558	77.99000337*	105.224	101.715	104.626	100.421	92.4139	100.825	88.45096553*	109.725	104.168	100.572	93.9526	97.1397	94.4429	105.352	103.09	101.884	104.523	91.1055	94.0452	74.55168309*	109.838	101.829	101.3	96.9172	90.1169	100.379	107.834	89.5858	109.183	105.846	87.17159861*
0.01	82.4446	107.6538903*	102.389	96.3148	78.1925	81.1285	111.501	113.361	109.155	106.891	91.686	77.6136	107.273	105.557	94.7698	90.6837	88.4773	85.045	104.824	100.98	96.005	90.0503	93.2915	85.3015	51.12835102*	108.78	106.815	97.2194	88.83235974*	90.268	95.2663	102.651	97.3964	97.4675	90.5799	84.4734
0.033	93.9862	107.654	99.1496	105.933	96.821	99.757	80.7678	77.2093	107.9419831*	93.8696	90.9581	99.3692	91.4192	95.9139	91.3375	95.9139	94.2795	102.697	95.7035	91.4824	105.653	98.191	92.0101	95.5528	41.68345905*	74.0983	56.0397	59.5154	48.40822213*	55.43522176*	80.213	57.20710937*	94.6982	87.8107	97.6095	84.8994
0.1	86.5956	92.7713	98.4408742*	102.1868258*	87.8105	85.0769	85.7821	61.9238	83.0323	62.2473	66.2911	70.901	92.7268	95.015	93.6257	98.529	94.7698	102.288	83.7186	92.6884	109.648	105.05	88.1658	93.6683	57.3242	46.8215	47.7282	64.2756	43.2702	50.4483188*	48.2604	55.2189	73.0414	63.1006	58.5562	51.9527
0.33	81.331	88.3167	84.7732	88.7216	77.6863	81.2297	43.565	43.4841	54.3215	67.0189	58.3652	45.9104	88.1504	65.6769	80.3868	92.1547	78.9158	82.103	81.8342	77.6131	94.4975	103.995	88.5427	92.7638	49.0127	42.81684609*	47.8793	49.6927	42.212373*	55.6619	52.8757	46.4852	37.4675	51.8107	52.2367	47.7633
1	85.0769	66.7521	83.1533	83.862	73.8391	67.3596	48.6602	42.3519	63.1369	79.2311	47.447	56.4242	91.9913	71.8061	95.0967	87.4149	91.6644	90.7655	68.7186	64.0452	96.4573	83.1156	91.7839	90.201	49.4661	44.1769	43.1191	47.9549	42.96796436*	52.7151	49.1124	39.0296	30.9349	35.3373	46.5562	43.1479
3.3	71.8142	68.8782	70.5993	81.5335	86.7981	65.1323	46.9618	42.6754	54.4023	72.4376	51.0864	50.8438	80.9589	59.9564	75.2384	79.5696	91.6644	92.4816	63.2161	73.6181	84.4724	75.5025	80.1005	85.3769	45.1592	39.9456	36.4699	41.4568	33.82530894*	38.2833	46.2012	37.2545	41.5858	30.5799	34.5562	40.5917
10	40.22676169*	57.94410028*	83.6596	76.3701	83.6596	80.2173	41.624	40.8152	50.9247	64.5118	69.8496	57.9609	80.8772	57.83166499*	73.0319	81.6944	91.0923	90.7655	55.3015	71.4322	74.2965	71.809	75.4271	79.4975	48.4082	37.9055	38.2077	34.5809003*	50.2216	50.5239	48.0473	39.4556	36.6864	33.4201	36.4734	37.2545
33	48.22487454*	51.56585838*	71.5105	80.6223	61.6901	85.5831	46.6383	49.1454	60.5489	55.7772	57.6374	54.645	59.87470447*	45.57342806*	74.3394	83.1654	99.0193	104.331	50.1005	71.8844	83.2663	77.1608	87.9397	67.9648	48.3327	39.9456	47.9549	41.8346	45.4614	47.7282	49.1124	38.1775	42.7219	40.8047	42.1539	44.355
100	-0.371254175*	53.287	82.0397	68.777	64.7273	64.1199	40.0874	45.8295	55.6155	57.88	49.5498	39.9256	47.0444165*	50.47672283*	86.9245	81.7761	90.1117	91.7461	51.9095	81.0804	77.5377	80.5528	77.0101	79.4221	-0.02518386*	51.6573	57.1731	41.9101	47.5771	45.9903	39.0296	55.361	47.8343	51.3136	49.7515	41.8698

## Sheet: Fig 2C
T												P											m66											r40
Time	1nM	2nM	4nM	8nM	16nM	32nM	64nM	128nM				Time	1nM	2nM	4nM	8nM	16nM	32nM	64nM	128nM			Time	1nM	2nM	4nM	8nM	16nM	32nM	64nM	128nM			Time	1nM	2nM	4nM	8nM	16nM	32nM	64nM	128nM
0.125	0.003088	0.006084	-0.0008797	0.001615	0.003708	0.0008774	0.000239	-0.001008				0.125	-0.001528	0.001357	-0.00745	-0.002148	0.00348	-0.0005311	-0.002134	0.003897			0.125	0.001807	0.003017	-0.0001934	0.001599	0.001847	-0.0007064	0.001658	-0.0009536			0.125	0.002536	0.005187	0.001944	0.003508	0.001087	-0.0003594	-0.00061	0.002123
0.25	0.002744	0.005976	-0.0009684	0.001813	0.004242	0.0006657	0.0005785	-0.0008828				0.25	-0.001486	0.001503	-0.007092	-0.002124	0.003583	-0.0002817	-0.002372	0.004001			0.25	0.001853	0.002651	-0.0002087	0.001966	0.00187	-0.0009343	0.001917	-0.000905			0.25	0.00262	0.00527	0.001979	0.003344	0.0009224	-0.0003746	-0.0007712	0.001847
0.375	0.002638	0.006074	-0.0009937	0.001764	0.004333	0.001031	0.0005023	-0.0008809				0.375	-0.001157	0.001141	-0.007153	-0.002026	0.003653	-0.0001968	-0.002152	0.003999			0.375	0.001808	0.002375	0.0002911	0.002014	0.002453	-0.0009906	0.001952	-0.0008678			0.375	0.002575	0.005747	0.001682	0.003376	0.0009253	-0.0004147	-0.0009686	0.001447
0.5	0.002607	0.006338	-0.000904	0.001819	0.004095	0.001156	0.0008632	-0.001301				0.5	-0.001745	0.000921	-0.007005	-0.002091	0.003945	-0.0006141	-0.002223	0.003754			0.5	0.001885	0.002161	0.0001976	0.001706	0.002428	-0.0006311	0.00199	-0.0009803			0.5	0.002304	0.005973	0.002065	0.003497	0.001114	-0.0004986	-0.0004212	0.001592
0.625	0.002305	0.00634	-0.001076	0.001753	0.003873	0.0006738	0.00103	-0.001316				0.625	-0.001799	0.0004695	-0.007	-0.002106	0.003514	-0.0009121	-0.001948	0.004254			0.625	0.00188	0.001981	0.0001432	0.002086	0.001645	-6.173e-05	0.001884	-0.0007667			0.625	0.002431	0.005425	0.002275	0.003018	0.001206	-0.0005005	-0.0002352	0.001034
0.75	0.002017	0.006145	-0.001648	0.001331	0.003658	0.0008512	0.001516	-0.001403				0.75	-0.001979	0.0005729	-0.007187	-0.00224	0.003521	-0.00127	-0.002361	0.003913			0.75	0.002235	0.001822	6.874e-06	0.002315	0.001556	0.0003331	0.00238	-0.0009078			0.75	0.002078	0.004812	0.002529	0.002555	0.00101	-0.0003136	-0.0004898	0.0007499
0.875	0.002012	0.006058	-0.001789	0.001438	0.00332	0.00111	0.001675	-0.001287				0.875	-0.002343	0.000912	-0.007111	-0.002322	0.003803	-0.00144	-0.002347	0.00414			0.875	0.002403	0.00203	9.557e-05	0.002442	0.001878	0.0002711	0.002226	-0.0008315			0.875	0.002415	0.005046	0.002638	0.002744	0.0009606	-0.0006646	-0.0003535	0.0007451
1	0.001631	0.005841	-0.001247	0.001447	0.00321	0.0007902	0.001239	-0.001701				1	-0.002078	0.0006693	-0.007193	-0.002359	0.003518	-0.00136	-0.002151	0.003855			1	0.001817	0.001948	1.152e-06	0.002379	0.00219	0.0002854	0.002671	-0.0005626			1	0.002049	0.004892	0.002721	0.003018	0.0008118	-0.0006417	-0.000219	0.0007194
1.125	0.001938	0.005332	-0.001316	0.0009304	0.003123	0.0004621	0.001696	-0.001701				1.125	-0.002343	0.0003341	-0.00712	-0.002146	0.003457	-0.001453	-0.002086	0.003894			1.125	0.001745	0.001478	-0.000223	0.002718	0.001824	0.0004265	0.003366	-0.0003041			1.125	0.001848	0.005238	0.002621	0.003089	0.001204	-0.0006188	3.279e-05	0.0004629
1.25	0.002025	0.005443	-0.001256	0.0005161	0.003308	0.0003453	0.002015	-0.00145				1.25	-0.002633	0.0006163	-0.006848	-0.002026	0.003824	-0.001411	-0.001571	0.003762			1.25	0.001847	0.001656	-0.0001705	0.002969	0.001836	0.0006755	0.003385	-0.0004949			1.25	0.001774	0.00477	0.00265	0.003077	0.001257	-0.0003632	0.0004047	0.0009282
1.375	0.001802	0.005179	-0.001298	0.000702	0.003827	0.0001331	0.002217	-0.001707				1.375	-0.002214	0.0004456	-0.006564	-0.002501	0.004075	-0.001336	-0.001618	0.003812			1.375	0.001807	0.001704	4.216e-05	0.002942	0.001673	0.000665	0.003888	-0.0003337			1.375	0.001907	0.004776	0.002453	0.003064	0.0008366	-0.0001906	0.000214	0.0005306
1.5	0.00191	0.005129	-0.001522	0.0004536	0.003614	8.827e-05	0.002618	-0.001429				1.5	-0.002274	0.0006602	-0.006884	-0.002894	0.004435	-0.001109	-0.001168	0.004121			1.5	0.001876	0.001636	0.0002043	0.002602	0.001971	0.0008691	0.003683	-0.0007486			1.5	0.001854	0.004896	0.002206	0.003001	0.0008156	-0.0003394	0.0001825	0.0005163
1.625	0.00164	0.005141	-0.001415	0.0003105	0.003606	9.733e-05	0.002657	-0.001435				1.625	-0.002563	0.0004113	-0.006675	-0.002846	0.004351	-0.001379	-0.001183	0.004057			1.625	0.002101	0.001843	4.502e-05	0.002704	0.001989	0.0009501	0.003318	-0.0008563			1.625	0.001555	0.005293	0.002531	0.003258	0.0009014	-0.0007018	0.0003313	0.0002674
1.75	0.00172	0.004997	-0.001657	0.0005223	0.003546	0.0003372	0.002761	-0.0009552				1.75	-0.002629	0.0003979	-0.006553	-0.002627	0.003932	-0.001544	-0.0008943	0.003783			1.75	0.002484	0.001911	8.603e-05	0.002725	0.001767	0.0008738	0.003004	-0.001111			1.75	0.001898	0.004819	0.002044	0.002976	0.0005848	-0.0007323	0.0007986	0.0006355
1.875	0.001682	0.005061	-0.001375	7.278e-06	0.003358	0.000546	0.00267	-0.000929				1.875	-0.002289	-1.881e-05	-0.006184	-0.002686	0.004249	-0.001576	-0.0008695	0.003745			1.875	0.002841	0.002197	3.93e-05	0.00323	0.001569	0.0008567	0.002855	-0.001218			1.875	0.00177	0.00483	0.002329	0.003291	0.0006077	-0.000696	0.001012	0.0007499
2	0.002015	0.005426	-0.001193	0.0002052	0.003412	0.0005346	0.002612	-0.001048				2	-0.001984	-0.0006063	-0.005796	-0.00277	0.003973	-0.001731	-0.0007289	0.003581			2	0.002579	0.002326	8.507e-05	0.003648	0.001632	0.0008786	0.003098	-0.001351			2	0.001468	0.004911	0.002329	0.003258	0.000601	-0.001189	0.001051	0.0002302
2.125	0.002286	0.005423	-0.0009508	0.0002719	0.003294	0.0002428	0.002786	-0.0008565				2.125	-0.001828	-0.0006835	-0.005809	-0.002855	0.00357	-0.00201	-0.0006669	0.003738			2.125	0.002259	0.002361	0.0005095	0.003706	0.001388	0.0007107	0.003089	-0.001729			2.125	0.001721	0.005105	0.002539	0.003067	0.0007326	-0.0008629	0.001238	0.0003589
2.25	0.002167	0.005002	-0.001256	0.0005046	0.003504	0.0005613	0.003132	-0.000702				2.25	-0.001713	-0.0008661	-0.006363	-0.002554	0.003721	-0.001715	-0.0006917	0.003667			2.25	0.002165	0.002098	0.0009462	0.003515	0.001851	0.0003598	0.002844	-0.001298			2.25	0.001532	0.005487	0.002937	0.003268	0.0007775	-0.000675	0.001313	0.0004238
2.375	0.001937	0.005235	-0.001447	0.0007802	0.003845	0.0003696	0.002897	-0.000889				2.375	-0.00155	-0.0007345	-0.006713	-0.002574	0.003732	-0.0005959	-0.0006144	0.003305			2.375	0.001485	0.002042	0.0007402	0.003711	0.002537	0.0006163	0.003253	-0.0008687			2.375	0.00221	0.005202	0.003589	0.003103	0.0008166	-0.0002297	0.0007528	0.0007146
2.5	0.002285	0.005534	-0.001655	0.0007211	0.00397	0.0003172	0.002862	-0.0009786				2.5	-0.001571	-0.000757	-0.006515	-0.002625	0.003583	-0.0004953	-0.0004337	0.003332			2.5	0.001732	0.001724	0.0006973	0.003468	0.002564	0.0006859	0.003593	-0.0007714			2.5	0.001955	0.004967	0.003603	0.002807	0.000951	-0.0008124	0.000399	0.0009988
2.625	0.001797	0.005502	-0.001859	0.0008198	0.00367	0.000424	0.002976	-0.001051				2.625	-0.001395	-0.001274	-0.006109	-0.002549	0.003923	-0.0009478	-0.0003498	0.003533			2.625	0.001293	0.00167	0.0008232	0.004057	0.002144	0.0002434	0.003514	-0.001201			2.625	0.002018	0.004678	0.003398	0.003042	0.0005066	-0.001067	0.0003094	0.0007366
2.75	0.002103	0.005528	-0.002244	0.001073	0.003505	0.0003667	0.002648	-0.00122				2.75	-0.001481	-0.00113	-0.006039	-0.002382	0.003975	-0.001006	-0.0004967	0.00315			2.75	0.001218	0.001935	0.0009071	0.004514	0.002013	0.0001939	0.003302	-0.001256			2.75	0.001606	0.004817	0.003142	0.003205	0.0007613	-0.0009755	0.0005096	0.0008863
2.875	0.00238	0.005435	-0.001932	0.00109	0.003258	-9.245e-05	0.002745	-0.001736				2.875	-0.001334	-0.001045	-0.006002	-0.00223	0.003817	-0.0006455	-0.0009673	0.003058			2.875	0.001113	0.002217	0.0008738	0.004294	0.001941	0.0002768	0.003675	-0.001311			2.875	0.001346	0.005048	0.003334	0.003175	0.0007813	-0.00127	0.0008081	0.0009359
3	0.002189	0.005097	-0.001903	0.001168	0.003081	0.0001708	0.002515	-0.00204				3	-0.001349	-0.0008199	-0.005927	-0.002104	0.003828	-0.001003	-0.0008796	0.002992			3	0.001268	0.00188	0.0008089	0.004419	0.001847	-0.0005243	0.003056	-0.001168			3	0.001801	0.00522	0.003248	0.003248	0.0006811	-0.00145	0.001255	0.0009826
3.125	0.00198	0.005264	-0.002202	0.001354	0.003521	0.0003715	0.002645	-0.002331				3.125	-0.001379	-0.0009153	-0.005675	-0.002152	0.003813	-0.001472	-0.0007456	0.002966			3.125	0.001388	0.001799	0.0008823	0.004406	0.001672	-0.001171	0.002765	-0.001484			3.125	0.001975	0.005119	0.003387	0.003286	0.0008976	-0.001376	0.001748	0.0008968
3.25	0.00248	0.005386	-0.002192	0.001512	0.003125	0.0004726	0.002208	-0.002432				3.25	-0.001506	-0.001166	-0.005803	-0.002093	0.004139	-0.001556	-0.001007	0.002305			3.25	0.001529	0.001886	0.001024	0.004319	0.001502	-0.0008352	0.002544	-0.001188			3.25	0.001661	0.005372	0.003393	0.003255	0.001083	-0.0008925	0.002207	0.0004619
3.375	0.002647	0.005197	-0.002217	0.001553	0.003246	0.0009127	0.002093	-0.002891				3.375	-0.0014	-0.0007288	-0.005871	-0.002023	0.004684	-0.001869	-0.001385	0.002335			3.375	0.001925	0.001764	0.001212	0.004052	0.001726	-0.0008857	0.002727	-0.001075			3.375	0.001794	0.005051	0.003267	0.003296	0.001097	-0.001205	0.001881	0.0006688
3.5	0.002237	0.004863	-0.002666	0.001633	0.003323	0.0009251	0.001723	-0.002915				3.5	-0.0009127	-0.000756	-0.006015	-0.001787	0.005026	-0.00189	-0.001063	0.002515			3.5	0.002343	0.002115	0.0002586	0.003883	0.002227	-0.0008828	0.002247	-0.001549			3.5	0.001408	0.005648	0.003708	0.003408	0.001238	-0.001152	0.002172	0.0007137
3.625	0.001959	0.00531	-0.002549	0.001488	0.003198	0.001124	0.001939	-0.003146				3.625	-0.000751	-0.001017	-0.006103	-0.00207	0.005161	-0.002094	-0.0009473	0.002816			3.625	0.002349	0.001804	0.0003616	0.003823	0.002002	-0.000551	0.002028	-0.001747			3.625	0.001258	0.005926	0.003611	0.003612	0.001097	-0.0007532	0.001742	0.0007423
3.75	0.001879	0.005369	-0.002881	0.001314	0.003057	0.001343	0.001787	-0.002577				3.75	-0.000936	-0.001247	-0.006134	-0.00251	0.005035	-0.00221	-0.000551	0.002107			3.75	0.002536	0.001702	0.0005104	0.003837	0.002083	-0.0004432	0.002046	-0.002175			3.75	0.001572	0.005978	0.003283	0.003657	0.001369	-0.0003441	0.001562	0.0007785
3.875	0.001004	0.004959	-0.003003	0.001439	0.002783	0.0009385	0.001609	-0.002396				3.875	-0.001286	-0.001699	-0.00609	-0.00248	0.005183	-0.002441	-0.0005143	0.001888			3.875	0.002758	0.001474	0.0002997	0.00432	0.001923	-0.0003192	0.00187	-0.002112			3.875	0.001444	0.006229	0.003439	0.003441	0.001215	7.168e-05	0.001351	0.001149
4	0.0008187	0.004927	-0.002904	0.001486	0.002822	0.001257	0.001382	-0.002958				4	-0.001343	-0.001498	-0.005928	-0.002556	0.005171	-0.002354	-2.698e-05	0.001933			4	0.002285	0.001267	0.0002539	0.00386	0.001406	-0.0002925	0.002146	-0.002116			4	0.001444	0.006239	0.003942	0.00337	0.001719	1.16e-05	0.001505	0.001032
4.125	0.000794	0.004912	-0.002558	0.00131	0.002977	0.001241	0.001329	-0.00289				4.125	-0.001325	-0.00151	-0.005749	-0.002389	0.004776	-0.002177	0.0001466	0.002081			4.125	0.001969	0.00113	0.0001623	0.003661	0.001771	-0.0007808	0.001746	-0.002125			4.125	0.001303	0.006255	0.004429	0.003836	0.001593	-0.0003546	0.001501	0.0006412
4.25	0.0005694	0.004941	-0.002746	0.001421	0.002652	0.001248	0.00122	-0.003068				4.25	-0.001615	-0.001118	-0.00547	-0.002295	0.004995	-0.002001	-0.0001052	0.002254			4.25	0.00211	0.001416	5.456e-05	0.003232	0.001622	-0.0007579	0.001458	-0.00166			4.25	0.001111	0.00628	0.004023	0.00432	0.001951	-0.0004347	0.001315	0.0003169
4.375	6.296e-05	0.005289	-0.002885	0.001629	0.00254	0.001037	0.0011	-0.002939				4.375	-0.00169	-0.00137	-0.005221	-0.002596	0.004984	-0.002323	-0.0004437	0.002358			4.375	0.001892	0.001529	0.0003931	0.00302	0.001208	-0.000674	0.001549	-0.00211			4.375	0.001156	0.005545	0.00424	0.004063	0.001678	-0.000675	0.001578	0.0005363
4.5	-0.0002203	0.004804	-0.003079	0.001452	0.002753	0.001175	0.0007063	-0.002966				4.5	-0.002563	-0.001412	-0.00502	-0.002693	0.004835	-0.002013	-0.0004437	0.002408			4.5	0.001628	0.001515	0.0004952	0.002872	0.000839	-0.0005081	0.001868	-0.00203			4.5	0.0008027	0.005124	0.004164	0.003923	0.001233	-0.0006627	0.001415	8.615e-05
4.625	-0.0003862	0.004952	-0.002922	0.001498	0.002893	0.0006323	0.0006696	-0.003408				4.625	-0.002516	-0.001415	-0.004992	-0.002587	0.004783	-0.001903	-0.0003894	0.002368			4.625	0.001611	0.001502	0.0004961	0.003302	0.001019	-0.0006006	0.001713	-0.002459			4.625	0.0004241	0.005153	0.004234	0.003742	0.001524	-0.0009707	0.001161	0.0001634
4.75	-0.0003629	0.004819	-0.003007	0.001487	0.002704	0.0008007	0.0005943	-0.003369				4.75	-0.0029	-0.001364	-0.004622	-0.002271	0.004669	-0.002394	-0.0005286	0.00219			4.75	0.001895	0.001365	-0.000139	0.002986	0.001233	-0.0003335	0.00139	-0.002392			4.75	0.000859	0.005109	0.004749	0.004308	0.001634	-0.0009507	0.0009807	0.0001815
4.875	-0.0008578	0.0048	-0.00278	0.001851	0.002313	0.0008941	0.0002624	-0.003175				4.875	-0.003284	-0.001301	-0.004454	-0.002164	0.004444	-0.002468	-0.0004003	0.00249			4.875	0.001886	0.001243	-1.697e-05	0.003371	0.001263	-0.0002162	0.001576	-0.002812			4.875	0.001011	0.004777	0.004509	0.004152	0.001905	-0.0009077	0.001327	5.468e-05
5	-0.0009737	0.004702	-0.002727	0.002108	0.002215	0.0008498	-1.082e-05	-0.002972				5	-0.003379	-0.001358	-0.004223	-0.002606	0.004686	-0.002429	-0.0004132	0.002498			5	0.001668	0.001174	0.0001795	0.003507	0.0005882	-0.0001952	0.001821	-0.002743			5	0.0007169	0.004971	0.00441	0.004152	0.00241	-0.0009764	0.001544	6.422e-05
5.125	-0.0008864	0.004857	-0.002858	0.002153	0.00226	0.0008236	-0.0002297	-0.002969				5.125	-0.003522	-0.001519	-0.004333	-0.002582	0.004807	-0.002447	-0.0002201	0.002704			5.125	0.001531	0.001461	0.0002014	0.003408	0.001031	0.0001214	0.001424	-0.002753			5.125	0.0007464	0.004863	0.004737	0.003513	0.002039	-0.0009783	0.001563	-0.0002486
5.25	-0.001316	0.005528	-0.002714	0.001932	0.001768	0.000413	-0.0003851	-0.002967				5.25	-0.003891	-0.001452	-0.00406	-0.002916	0.004461	-0.002271	7.268e-05	0.002623			5.25	0.001689	0.001342	0.0004913	0.00365	0.001282	-0.0004327	0.001191	-0.002918			5.25	0.001184	0.004748	0.004718	0.0035	0.001729	-0.001117	0.001976	-0.0005824
5.375	-0.001967	0.005746	-0.002789	0.002325	0.00132	0.0005093	-0.0005473	-0.003188				5.375	-0.00394	-0.001933	-0.004158	-0.002975	0.004124	-0.002056	0.0002172	0.002915			5.375	0.001675	0.001595	0.0003779	0.003762	0.001008	-0.0003154	0.000576	-0.003179			5.375	0.0006272	0.004496	0.004542	0.003599	0.001416	-0.001106	0.001708	-0.0006272
5.5	-0.001944	0.005999	-0.002624	0.002432	0.001103	0.000856	-0.000387	-0.003811				5.5	-0.003911	-0.001784	-0.004266	-0.0031	0.004581	-0.001814	0.0006663	0.002971			5.5	0.001634	0.001884	0.0002424	0.003664	0.001265	-0.0002448	0.0005159	-0.002765			5.5	0.0004775	0.004901	0.004537	0.003487	0.0008642	-0.0007828	0.001508	-0.0007578
5.625	-0.002422	0.005868	-0.002472	0.002535	0.0007999	0.001218	-0.0007027	-0.003912				5.625	-0.003669	-0.001612	-0.004053	-0.002975	0.003909	-0.001636	0.0004737	0.002794			5.625	0.002003	0.001821	0.0004093	0.00368	0.001295	-0.0003459	0.0003977	-0.002988			5.625	0.0004336	0.004985	0.004406	0.003294	0.001059	-0.0003165	0.002005	-0.0005156
5.75	-0.00238	0.005653	-0.002671	0.002322	0.0004585	0.0009823	-0.0005129	-0.003656				5.75	-0.003547	-0.001339	-0.003619	-0.003046	0.003892	-0.00171	8.46e-05	0.002971			5.75	0.001405	0.00166	0.0006229	0.003785	0.001341	-0.0002887	0.0001001	-0.002853			5.75	0.0005223	0.004705	0.004322	0.003539	0.0008347	-0.0004223	0.001947	-0.0007836
5.875	-0.002575	0.005972	-0.002726	0.002278	0.00102	0.001104	-0.0006979	-0.003777				5.875	-0.003981	-0.001413	-0.003722	-0.003288	0.004279	-0.002092	0.0002381	0.003243			5.875	0.001366	0.001572	0.0007975	0.003719	0.001332	-0.0004127	2.87e-06	-0.002888			5.875	0.000425	0.004525	0.004218	0.003344	0.0009539	-5.897e-05	0.001315	-0.0006777
6	-0.001766	0.00627	-0.002442	0.002187	0.0008915	0.000495	-0.0004099	-0.003794				6	-0.00381	-0.001497	-0.003661	-0.003318	0.004152	-0.002043	0.0003698	0.00302			6	0.001487	0.001549	0.000951	0.003509	0.001006	-0.0002906	0.0003958	-0.002582			6	7.313e-05	0.004702	0.003914	0.003145	0.0009329	0.0001117	0.001259	-0.0006739
6.125	-0.00187	0.0062	-0.002381	0.001907	0.001091	0.0004354	-0.0007528	-0.004144				6.125	-0.003454	-0.001638	-0.003443	-0.003593	0.004358	-0.001812	0.0003821	0.002519			6.125	0.001298	0.001985	0.001007	0.003654	0.001084	-0.0003745	0.0003691	-0.002412			6.125	0.0002553	0.00465	0.003497	0.003679	0.0007965	5.261e-05	0.001704	-0.0008723
6.25	-0.001626	0.006333	-0.002448	0.001838	0.0009339	0.0004893	-0.0007361	-0.004193				6.25	-0.003767	-0.001393	-0.003289	-0.003327	0.004285	-0.001746	0.0005338	0.002567			6.25	0.001157	0.001671	0.001331	0.003949	0.001634	-0.0003526	7.058e-05	-0.00243			6.25	0.0004937	0.0048	0.003689	0.003653	0.0009596	-0.0001019	0.001663	-0.001023
6.375	-0.001385	0.006425	-0.002821	0.001516	0.0005667	0.0006781	-0.0006379	-0.004124				6.375	-0.003634	-0.001141	-0.0033	-0.003566	0.004498	-0.001594	0.0005371	0.002459			6.375	0.001416	0.001597	0.001264	0.003654	0.001343	-0.0005262	0.0003195	-0.002505			6.375	0.0009457	0.004998	0.003467	0.003599	0.000849	-0.0002173	0.001635	-0.0007292
6.5	-0.001388	0.006572	-0.002771	0.001565	0.0006774	0.0005961	-0.0008372	-0.003635				6.5	-0.003447	-0.0006664	-0.002837	-0.003208	0.004568	-0.001758	0.0003621	0.002567			6.5	0.00121	0.001913	0.001394	0.003699	0.001695	-0.0004442	0.0003109	-0.002159			6.5	0.0005519	0.004508	0.003629	0.004193	0.0007574	-7.137e-05	0.001292	-0.000982
6.625	-0.00157	0.00603	-0.002552	0.001417	0.0009282	0.0003963	-0.0009225	-0.003936				6.625	-0.003294	-0.0008414	-0.002488	-0.002912	0.004261	-0.001577	0.0007293	0.00228			6.625	0.0009282	0.001751	0.001293	0.003359	0.001783	-0.0005576	0.0001717	-0.002666			6.625	0.0004985	0.004464	0.003137	0.003999	0.0004065	-1.224e-05	0.001982	-0.0006024
6.75	-0.001711	0.00591	-0.002631	0.001206	0.0008886	0.0005756	-0.0008214	-0.003631				6.75	-0.003424	-0.000735	-0.002259	-0.002804	0.004071	-0.001451	0.0005195	0.002319			6.75	0.0009435	0.002246	0.001383	0.003332	0.001837	-0.0004928	0.0003519	-0.002974			6.75	0.0005519	0.004647	0.003034	0.004084	0.0001089	0.000126	0.002104	-0.0004021
6.875	-0.001887	0.005791	-0.002628	0.001228	0.0007227	0.0006676	-0.0007866	-0.003652				6.875	-0.00307	-0.0003707	-0.00205	-0.002558	0.00396	-0.001491	0.0006783	0.002287			6.875	0.0009969	0.002294	0.001403	0.003135	0.001337	-0.000447	0.0001011	-0.002996			6.875	0.0008876	0.004966	0.003369	0.00428	0.0006764	0.0001337	0.002209	-0.0001294
7	-0.001917	0.005725	-0.002406	0.001241	0.0006254	0.0007992	-0.0007885	-0.003822				7	-0.002851	-0.0005338	-0.001888	-0.002773	0.003922	-0.0014	0.0004327	0.002125			7	0.0006173	0.001802	0.001436	0.00323	0.001382	-0.0002429	-0.0004053	-0.0033			7	0.0009619	0.004874	0.00346	0.004027	0.0009224	0.0001175	0.002237	-5.401e-06
7.125	-0.001667	0.005739	-0.00248	0.001195	0.0005935	0.001023	-0.0004533	-0.003543				7.125	-0.002537	-0.0004561	-0.001635	-0.003002	0.003955	-0.001282	0.0006363	0.001481			7.125	0.0007213	0.001406	0.001741	0.003728	0.00159	9.085e-05	-0.0003481	-0.003291			7.125	0.0008714	0.004661	0.003794	0.004146	0.0006144	-3.799e-05	0.001809	0.0002845
7.25	-0.001763	0.006085	-0.002481	0.000847	0.0008638	0.001309	-0.0005773	-0.003454				7.25	-0.002331	-0.0009095	-0.001359	-0.002521	0.00406	-0.001316	0.0005467	0.001155			7.25	0.0006612	0.001121	0.001812	0.003864	0.001214	-0.0002372	-0.0001469	-0.00339			7.25	0.0012	0.004613	0.003702	0.004089	0.0005686	-3.662e-06	0.001881	0.0001052
7.375	-0.001889	0.006406	-0.002621	0.0008603	0.000942	0.001487	-0.0004037	-0.003012				7.375	-0.002435	-0.0009601	-0.001239	-0.002504	0.003986	-0.001509	0.0009954	0.0009802			7.375	0.0003465	0.001047	0.001987	0.004333	0.001626	-0.0002086	-0.0004759	-0.003674			7.375	0.001076	0.004267	0.00388	0.004192	0.0004265	-0.0001582	0.002024	0.0001787
7.5	-0.002035	0.006159	-0.002552	0.0005728	0.0004165	0.002039	-0.0002783	-0.002795				7.5	-0.002607	-0.00111	-0.001211	-0.002843	0.003927	-0.001541	0.001683	0.001102			7.5	0.0005334	0.0008225	0.001853	0.004374	0.001665	-0.000344	-0.0005178	-0.003418			7.5	0.001232	0.004343	0.003974	0.003715	0.0004761	-0.0001486	0.002087	-6.262e-05
7.625	-0.002223	0.006001	-0.001962	0.0004994	9.42e-05	0.002164	-0.0007838	-0.002658				7.625	-0.002753	-0.0009248	-0.001317	-0.002758	0.003684	-0.0009993	0.001995	0.001085			7.625	0.000501	0.0005917	0.001263	0.004735	0.001923	-0.0005271	-0.0005455	-0.003323			7.625	0.0006654	0.004604	0.003835	0.003281	0.0006153	0.0001375	0.002538	0.0001129
7.75	-0.002017	0.006049	-0.001857	0.0003926	2.506e-05	0.002363	-0.0008577	-0.002502				7.75	-0.003208	-0.001116	-0.0008133	-0.002641	0.00399	-0.001132	0.001622	0.001072			7.75	0.0006211	0.0002236	0.001449	0.004083	0.001965	-0.0009563	-0.0005665	-0.003623			7.75	0.0007359	0.004377	0.003893	0.00316	0.0007069	0.0002443	0.002462	6.517e-05
7.875	-0.001942	0.005618	-0.001824	0.0007516	0.0006187	0.002092	-0.001113	-0.002659				7.875	-0.003415	-0.001641	-0.0008272	-0.002332	0.00447	-0.001325	0.001366	0.0009221			7.875	0.0002377	0.0004773	0.001423	0.004065	0.002166	-0.0008066	-0.0006761	-0.003576			7.875	0.0001151	0.004173	0.004118	0.003266	0.0002987	0.0001804	0.002532	2.798e-05
8	-0.001991	0.005283	-0.001682	0.0005947	0.0007437	0.002338	-0.001165	-0.003077				8	-0.003294	-0.00163	-0.0006865	-0.001749	0.004587	-0.001156	0.0009563	0.001255			8	0.0003856	0.000523	0.001341	0.004027	0.001626	-0.001093	-0.0009336	-0.003437			8	0.0005128	0.004418	0.004014	0.002807	0.00021	0.000251	0.002521	0.000378
8.125	-0.002057	0.004977	-0.00172	-9.524e-05	0.0007355	0.00265	-0.001071	-0.003022				8.125	-0.002845	-0.001948	-0.0002025	-0.001858	0.004984	-0.001144	0.0009014	0.001283			8.125	0.0005982	-0.0001331	0.001511	0.003633	0.001393	-0.0008647	-0.0009746	-0.003511			8.125	0.0008237	0.004263	0.003926	0.002916	0.0004332	0.0001756	0.002603	6.136e-05
8.25	-0.001953	0.004952	-0.001516	-0.0001143	0.0004704	0.002846	-0.001065	-0.003135				8.25	-0.002969	-0.002083	-7.967e-06	-0.00187	0.004873	-0.001189	0.0008113	0.0008424			8.25	0.0008443	0.0003523	0.001452	0.003699	0.001171	-0.0008447	-0.0007915	-0.003951			8.25	0.000591	0.004281	0.003939	0.002908	0.0005772	0.0001842	0.002579	-0.000385
8.375	-0.00191	0.004692	-0.001438	-0.0004715	0.0006688	0.002827	-0.001458	-0.003072				8.375	-0.002829	-0.00217	-0.0002826	-0.002215	0.004706	-0.00128	0.0005724	0.0007866			8.375	0.0007146	0.0002837	0.001354	0.00362	0.001515	-0.0006568	-0.0007982	-0.00381			8.375	0.0004279	0.003994	0.003815	0.002985	0.0007441	0.0003988	0.002907	-0.0006014
8.5	-0.002339	0.004249	-0.0009246	-0.0003551	0.0004671	0.002832	-0.001531	-0.003193				8.5	-0.002716	-0.00203	-0.0004734	-0.002151	0.004641	-0.0009612	0.0004198	0.0003427			8.5	0.0006764	0.0005049	0.001221	0.003576	0.00166	-0.001268	-0.0005827	-0.003408			8.5	0.0001494	0.004093	0.00376	0.003348	0.0004666	0.0006677	0.002728	-0.0007702
8.625	-0.002374	0.004446	-0.001292	-3.468e-05	0.0003403	0.00289	-0.001647	-0.002656				8.625	-0.00293	-0.001715	-0.0007375	-0.001694	0.004753	-0.0007657	0.0008418	9.665e-05			8.625	0.0005916	0.0002331	0.00118	0.003694	0.001519	-0.001199	-0.0003843	-0.003385			8.625	0.0001323	0.004276	0.004224	0.003606	0.0005553	0.0004827	0.002744	-0.001048
8.75	-0.002566	0.004165	-0.00142	0.0002571	0.0001409	0.002979	-0.00169	-0.002454				8.75	-0.00284	-0.001706	-0.0007771	-0.001895	0.004718	-0.0004324	0.0007751	0.0001486			8.75	0.0003541	0.0004181	0.001506	0.00355	0.001484	-0.001375	-0.0004129	-0.003792			8.75	1.4e-05	0.004675	0.004257	0.00374	0.0004446	0.0002958	0.002878	-0.0005232
8.875	-0.002219	0.004598	-0.001169	0.0005547	0.0002873	0.002966	-0.002057	-0.002498				8.875	-0.002933	-0.001795	-0.0005463	-0.002144	0.00453	-0.0002111	0.001025	0.0001439			8.875	-9.985e-05	0.0001912	0.001649	0.003348	0.001645	-0.001343	-9.345e-05	-0.003548			8.875	9.125e-05	0.004925	0.004544	0.0038	0.0005619	0.0001041	0.003172	-0.0004346
9	-0.002383	0.004372	-0.001374	0.0005113	0.0003889	0.002971	-0.00219	-0.001884				9	-0.002906	-0.001844	-0.0005225	-0.001801	0.004724	-0.0002326	0.000592	0.0003785			9	0.0002053	0.0005374	0.001767	0.003271	0.001584	-0.001572	0.0001707	-0.00339			9	-0.0001481	0.005026	0.00455	0.003646	0.000726	-0.0003003	0.003124	-0.0005166
9.125	-0.002502	0.004578	-0.0009441	0.0001999	0.0004447	0.003078	-0.002263	-0.002399				9.125	-0.003197	-0.001484	-0.0005091	-0.001584	0.00448	4.589e-05	0.0006635	0.0001915			9.125	9.66e-05	0.00038	0.001799	0.00346	0.001692	-0.001547	0.00033	-0.003591			9.125	-0.0001558	0.004876	0.004657	0.003751	0.001064	6.691e-05	0.002993	-0.000693
9.25	-0.002186	0.004306	-0.0005202	0.0002319	0.0004742	0.003092	-0.001805	-0.002435				9.25	-0.003357	-0.001563	-0.0007762	-0.001586	0.004352	1.775e-05	0.0006597	-0.0001079			9.25	-1.116e-05	0.0006604	0.001937	0.003466	0.00159	-0.001397	0.0001431	-0.003717			9.25	-0.0006517	0.005283	0.00468	0.004406	0.001372	0.0001461	0.00265	-0.001056
9.375	-0.002211	0.004507	-0.0005211	0.0005304	0.0001552	0.003026	-0.001881	-0.002455				9.375	-0.003619	-0.001738	-0.0008825	-0.001717	0.004515	-0.0005392	0.000921	0.0006369			9.375	0.0002292	0.0004086	0.002195	0.003691	0.001647	-0.001549	-0.0003414	-0.003982			9.375	-0.0001958	0.005002	0.004753	0.004467	0.001548	0.0003139	0.00255	-0.0009028
9.5	-0.002363	0.004618	-0.000966	0.0005242	0.0003054	0.002698	-0.002017	-0.002981				9.5	-0.003366	-0.002027	-0.0009106	-0.001539	0.004737	-0.0005645	0.001078	-0.0001656			9.5	0.0004094	0.0007109	0.002241	0.003705	0.001627	-0.001475	-0.0004501	-0.003766			9.5	-4.608e-05	0.005019	0.004387	0.004662	0.001671	0.0006925	0.002526	-0.0007512
9.625	-0.002279	0.004482	-0.001179	0.0006877	0.0004332	0.002742	-0.002065	-0.003226				9.625	-0.003396	-0.001927	-0.001196	-0.001553	0.004814	-0.0003232	0.0009167	-0.0006978			9.625	0.0004008	0.0004067	0.002276	0.003862	0.001532	-0.001646	-9.154e-05	-0.003933			9.625	-0.0004457	0.005017	0.004485	0.004746	0.002063	0.0005914	0.002451	-0.0007416
9.75	-0.002405	0.004335	-0.0008149	0.0006496	0.001059	0.002225	-0.002066	-0.002994				9.75	-0.003545	-0.002306	-0.001083	-0.001667	0.004983	-0.0005387	0.0005538	-0.0003001			9.75	0.0004476	0.0002627	0.002047	0.004106	0.001776	-0.001502	0.0001068	-0.004073			9.75	-0.0008634	0.004993	0.004463	0.005134	0.002526	0.0007164	0.002614	-0.0002
9.875	-0.002336	0.00422	-0.001043	0.000621	0.001537	0.002203	-0.002331	-0.003179				9.875	-0.003283	-0.002642	-0.001353	-0.00153	0.004984	-0.0007471	0.0007622	-6.547e-05			9.875	0.0004924	-0.0001178	0.001738	0.004634	0.001744	-0.001889	-0.0002851	-0.00412			9.875	-0.001003	0.005434	0.004599	0.005352	0.002316	0.0003549	0.002485	-0.0001799
10	-0.002563	0.004231	-0.001401	0.001209	0.0012	0.002231	-0.002188	-0.003297				10	-0.003187	-0.002575	-0.001232	-0.001774	0.005275	-0.0007962	0.001184	-0.0002758			10	0.0004609	0.0005068	0.0015	0.0044	0.001672	-0.001588	-0.0003347	-0.004038			10	-0.001146	0.005152	0.00477	0.005554	0.002786	0.00062	0.002519	-0.0001933
10.125	-0.002238	0.003964	-0.001522	0.001011	0.0007875	0.001856	-0.00227	-0.003144				10.125	-0.003256	-0.002721	-0.001119	-0.00202	0.004789	-0.0009679	0.0008871	-0.0002228			10.125	0.0004809	0.0007166	0.001772	0.004506	0.001419	-0.001834	-0.0003614	-0.003971			10.125	-0.001183	0.005355	0.005075	0.005181	0.002424	0.000889	0.002409	-0.0002324
10.25	-0.002358	0.003856	-0.001388	0.001008	0.0009754	0.002128	-0.002129	-0.003284				10.25	-0.003237	-0.00275	-0.001099	-0.002098	0.004699	-0.0009312	0.0011	-0.0001532			10.25	0.0007108	0.0005841	0.001731	0.004797	0.001396	-0.001901	-0.0007858	-0.003889			10.25	-0.001465	0.005118	0.004915	0.005072	0.00213	0.0006792	0.00219	-0.001032
10.375	-0.002197	0.003727	-0.001719	0.0009629	0.001162	0.002638	-0.001725	-0.003148				10.375	-0.003363	-0.002458	-0.0008939	-0.001908	0.004407	-0.0004281	0.0009167	-0.0002061			10.375	0.000665	0.0004782	0.00167	0.00501	0.001157	-0.001925	-0.0005617	-0.004071			10.375	-0.001686	0.005051	0.005174	0.004463	0.002149	0.0006963	0.002367	-0.001019
10.5	-0.002394	0.003724	-0.002094	0.0006572	0.0009501	0.00227	-0.001743	-0.003161				10.5	-0.003125	-0.002669	-0.000985	-0.001603	0.004692	-0.0001949	0.0005819	-0.0002777			10.5	0.0005229	0.0001273	0.001713	0.00545	0.001513	-0.002035	-0.0009088	-0.003873			10.5	-0.002021	0.004851	0.005155	0.004397	0.002181	0.000498	0.002237	-0.0009762
10.625	-0.002229	0.003528	-0.002141	0.0005356	0.0006998	0.002612	-0.001895	-0.002836				10.625	-0.003405	-0.002611	-0.0008362	-0.001915	0.004896	-0.0001601	0.0004618	-0.0001294			10.625	0.0002101	-0.0001779	0.00211	0.005592	0.001693	-0.001816	-0.0005636	-0.003364			10.625	-0.00195	0.004531	0.00509	0.004677	0.003232	0.0005619	0.002363	-0.0008237
10.75	-0.001958	0.003427	-0.002521	0.0009509	0.0007379	0.002833	-0.001739	-0.003445				10.75	-0.003759	-0.002853	-0.0007595	-0.001804	0.004966	-0.0005921	0.0003492	-0.0003902			10.75	0.0001767	-0.0001464	0.002021	0.005408	0.001727	-0.001639	-0.0001259	-0.003633			10.75	-0.001984	0.004291	0.005335	0.004746	0.003302	0.0005533	0.002534	-0.0007588
10.875	-0.001783	0.003031	-0.002236	0.001218	0.0008548	0.002964	-0.001575	-0.003477				10.875	-0.003957	-0.003093	-0.0005411	-0.001365	0.005057	-0.0008592	0.0003144	7.52e-05			10.875	0.0004275	-0.0004182	0.001948	0.005097	0.001808	-0.001626	-0.0001402	-0.003315			10.875	-0.002442	0.00457	0.004916	0.005002	0.003339	0.000106	0.003114	-0.001199
11	-0.001845	0.003332	-0.0022	0.001314	0.001101	0.003164	-0.001339	-0.003719				11	-0.003989	-0.002988	-0.0003646	-0.001521	0.005092	-0.000842	0.0001065	0.0001315			11	-5.122e-05	-0.00065	0.002347	0.005132	0.001415	-0.001798	0.0003586	-0.003156			11	-0.00259	0.004965	0.00523	0.005233	0.002932	0.0001804	0.003307	-0.001294
11.125	-0.002326	0.003035	-0.002156	0.0009438	0.001348	0.003349	-0.001325	-0.003841				11.125	-0.003962	-0.003156	-0.0003713	-0.001131	0.004593	-0.0004209	-0.0003689	0.0002755			11.125	0.0003512	-0.0008111	0.002053	0.004975	0.002049	-0.001919	0.0002089	-0.003022			11.125	-0.003106	0.005095	0.005693	0.005455	0.002836	0.000415	0.003377	-0.001539
11.25	-0.002408	0.003183	-0.001978	0.0007612	0.001426	0.003519	-0.001479	-0.003987				11.25	-0.003826	-0.003222	-8.521e-05	-0.001024	0.004884	-0.0001482	-0.0004671	0.000234			11.25	0.0004209	-0.0009323	0.001907	0.005365	0.002045	-0.001917	0.0003405	-0.002423			11.25	-0.003411	0.004508	0.005197	0.005307	0.002524	0.0007955	0.003543	-0.001689
11.375	-0.002379	0.0028	-0.001899	0.0009147	0.001628	0.003225	-0.001433	-0.003454				11.375	-0.00369	-0.003266	-9.857e-05	-0.001503	0.004648	-0.0001358	-0.0002363	0.0002159			11.375	6.799e-05	-0.001195	0.001727	0.005753	0.002164	-0.002145	-0.0001001	-0.002689			11.375	-0.003529	0.004979	0.004864	0.005134	0.002436	0.000888	0.003703	-0.002026
11.5	-0.002553	0.002887	-0.001489	0.0009242	0.0012	0.002653	-0.001732	-0.003398				11.5	-0.003483	-0.003254	-4.278e-05	-0.001096	0.004902	-8.763e-05	-5.892e-05	0.0001644			11.5	2.985e-05	-0.001705	0.001441	0.005674	0.002214	-0.001935	-0.0005083	-0.002717			11.5	-0.003651	0.004784	0.00464	0.00489	0.002034	0.001216	0.003684	-0.001929
11.625	-0.002152	0.003087	-0.001436	0.0009724	0.001319	0.002816	-0.001862	-0.00336				11.625	-0.003421	-0.003468	-0.0001591	-0.001131	0.004923	-0.0004467	0.0001447	0.0003856			11.625	-0.0002019	-0.001132	0.001269	0.005376	0.00217	-0.002196	-0.0007534	-0.002669			11.625	-0.003292	0.004073	0.004967	0.004857	0.002115	0.001288	0.003626	-0.002119
11.75	-0.002491	0.003173	-0.001642	0.0007645	0.0007894	0.002316	-0.001722	-0.003418				11.75	-0.003335	-0.003673	-0.0001057	-0.001218	0.004965	-0.0004906	6.879e-06	0.0003179			11.75	-0.0006825	-0.001162	0.001361	0.005662	0.001612	-0.002057	-0.0005312	-0.002825			11.75	-0.003249	0.004132	0.005216	0.004752	0.002043	0.0012	0.003437	-0.002285
11.875	-0.002634	0.002774	-0.001761	0.0009648	0.0007346	0.002331	-0.001573	-0.003408				11.875	-0.003434	-0.003723	-0.0001324	-0.0009508	0.004902	-0.0004066	-0.0002973	0.0002593			11.875	-0.0009143	-0.0007902	0.001201	0.005623	0.001679	-0.00232	-0.0008688	-0.002711			11.875	-0.002915	0.003806	0.005504	0.004533	0.001888	0.0009615	0.003206	-0.00241
12	-0.002692	0.002407	-0.001982	0.0006739	0.0004604	0.00233	-0.001402	-0.003437				12	-0.003394	-0.00381	4.735e-05	-0.001135	0.004698	-0.0004705	-0.0001061	0.0004433			12	-0.001075	-0.0005708	0.001154	0.005213	0.002171	-0.002287	-0.001126	-0.003133			12	-0.002704	0.003306	0.005178	0.004452	0.001092	0.001117	0.003299	-0.002548
12.125	-0.002703	0.002631	-0.001963	0.00102	0.000521	0.002325	-0.001498	-0.003				12.125	-0.003723	-0.003885	-0.0001691	-0.001542	0.004848	-0.0004839	-0.0001877	-1.445e-07			12.125	-0.001322	-0.0008398	0.001194	0.005457	0.002138	-0.002515	-0.001185	-0.003179			12.125	-0.002996	0.0036	0.005724	0.00502	0.001648	0.0009472	0.003048	-0.002412
12.25	-0.002718	0.003185	-0.001849	0.00112	0.0006926	0.002217	-0.001263	-0.002866				12.25	-0.003772	-0.004118	-0.0002492	-0.001542	0.004638	-0.0004729	0.0001309	0.0005744			12.25	-0.001573	-0.0008731	0.0008452	0.005438	0.002762	-0.002722	-0.001435	-0.003309			12.25	-0.002831	0.003574	0.005595	0.005629	0.001809	0.0004455	0.002923	-0.002429
12.375	-0.00261	0.003259	-0.001885	0.00126	0.0004008	0.002343	-0.001463	-0.00271				12.375	-0.003481	-0.003962	0.0003883	-0.001198	0.004398	-0.0006012	-0.00015	0.0002969			12.375	-0.001401	-0.001093	0.00105	0.005267	0.002732	-0.002397	-0.001189	-0.003268			12.375	-0.002587	0.00347	0.005989	0.005786	0.001935	0.0002243	0.003019	-0.002306
12.5	-0.003	0.003729	-0.002272	0.001483	0.0001319	0.002515	-0.001328	-0.002897				12.5	-0.00387	-0.003948	3.733e-05	-0.001658	0.004296	-0.0005301	0.0004193	-2.589e-05			12.5	-0.00116	-0.0006319	0.001389	0.005624	0.002702	-0.002588	-0.001307	-0.003101			12.5	-0.002345	0.003941	0.005775	0.005615	0.001534	0.0003931	0.00264	-0.002377
12.625	-0.00318	0.004076	-0.002794	0.001496	-1.595e-05	0.002644	-0.0009626	-0.003013				12.625	-0.003902	-0.003992	0.0004841	-0.001738	0.003955	-0.0005773	0.0002353	1.988e-05			12.625	-0.001577	-0.0008073	0.001754	0.005729	0.003254	-0.003217	-0.001288	-0.003555			12.625	-0.002174	0.003835	0.005491	0.005498	0.001147	0.0002786	0.00277	-0.001863
12.75	-0.003046	0.003933	-0.003207	0.001443	-0.000138	0.002853	-0.001012	-0.002685				12.75	-0.003592	-0.004482	0.0008208	-0.001679	0.003534	-0.0001029	0.0004336	0.0002764			12.75	-0.001765	-0.000176	0.001481	0.005519	0.003519	-0.0029	-0.001565	-0.003886			12.75	-0.002224	0.003721	0.005518	0.005492	0.001535	3.925e-05	0.002144	-0.001697
12.875	-0.003112	0.003884	-0.002737	0.001788	0.0001629	0.002717	-0.001493	-0.003148				12.875	-0.002992	-0.004704	0.0005633	-0.00147	0.003367	-0.000244	0.0002958	4.039e-05			12.875	-0.001853	0.0002064	0.001518	0.005354	0.003595	-0.002844	-0.001722	-0.003787			12.875	-0.001728	0.003633	0.005281	0.005531	0.001503	-0.0002936	0.002359	-0.001854
13	-0.003004	0.004091	-0.002615	0.001974	-3.407e-05	0.002729	-0.001575	-0.003169				13	-0.003031	-0.004889	0.000806	-0.001561	0.003778	-0.0007185	0.0003626	-0.0003373			13	-0.001593	0.0003676	0.0008175	0.005778	0.00369	-0.002695	-0.001348	-0.003618			13	-0.001708	0.004024	0.005192	0.005535	0.001181	-5.993e-05	0.00206	-0.00132
13.125	-0.002584	0.004561	-0.002804	0.001719	-0.0001356	0.002894	-0.001555	-0.003202				13.125	-0.003288	-0.004636	0.001023	-0.001513	0.003825	-0.0008501	0.0001285	-0.0003273			13.125	-0.001654	0.0002751	0.0007336	0.005479	0.003839	-0.002668	-0.001276	-0.003833			13.125	-0.002677	0.004024	0.005197	0.004925	0.001026	-8.43e-06	0.002028	-0.001342
13.25	-0.002824	0.004321	-0.00266	0.002328	-4.313e-05	0.003122	-0.001752	-0.003437				13.25	-0.003801	-0.004636	0.0009576	-0.001152	0.003896	-0.0009445	0.0001108	-0.001051			13.25	-0.001718	0.0004057	0.001106	0.005864	0.003734	-0.002508	-0.001292	-0.004012			13.25	-0.002248	0.003589	0.004675	0.004933	0.001443	-8.472e-05	0.001943	-0.001212
13.375	-0.002571	0.004104	-0.002794	0.002224	-0.0004971	0.003298	-0.001613	-0.003164				13.375	-0.003856	-0.004595	0.001674	-0.001202	0.003706	-0.001276	-8.992e-05	-0.001465			13.375	-0.001754	0.0003199	0.001049	0.005541	0.00411	-0.00226	-0.001829	-0.003776			13.375	-0.002401	0.003643	0.00442	0.004815	0.001324	-0.0004557	0.002252	-0.000589
13.5	-0.002733	0.004518	-0.003454	0.002215	-0.0007336	0.003415	-0.001421	-0.003218				13.5	-0.003859	-0.00495	0.00213	-0.0009861	0.003101	-0.001161	-0.0003126	-0.00181			13.5	-0.001346	0.0005049	0.0008566	0.005527	0.003784	-0.001985	-0.002165	-0.003354			13.5	-0.002405	0.003387	0.004145	0.00425	0.0019	-0.0003775	0.002273	-0.0001027
13.625	-0.00293	0.00455	-0.003355	0.002275	-0.0004093	0.003439	-0.001012	-0.003111				13.625	-0.003692	-0.005157	0.001846	-0.0007939	0.002905	-0.001058	-0.0003927	-0.001599			13.625	-0.001137	0.0008845	0.0002491	0.005706	0.003752	-0.00219	-0.002053	-0.003387			13.625	-0.002057	0.003144	0.004289	0.004514	0.001779	-0.0008114	0.001861	-0.0003029
13.75	-0.002635	0.004615	-0.003077	0.002317	-0.0003426	0.003265	-0.001146	-0.002916				13.75	-0.004076	-0.004946	0.001454	-0.000957	0.002889	-0.0009364	-0.0007804	-0.001578			13.75	-0.00103	0.0006489	0.0006697	0.005685	0.003483	-0.002108	-0.002355	-0.003087			13.75	-0.00187	0.003006	0.004799	0.004498	0.001717	-0.001112	0.002363	-0.0006854
13.875	-0.00239	0.004752	-0.003159	0.00245	-0.0007117	0.002764	-0.001508	-0.003154				13.875	-0.004277	-0.005378	0.001625	-0.001077	0.002638	-0.0006713	-0.0008901	-0.001278			13.875	-0.0008475	0.001235	0.0008719	0.005597	0.003548	-0.001946	-0.00248	-0.003616			13.875	-0.001499	0.002734	0.004599	0.004662	0.002066	-0.001487	0.002321	-0.0005509
14	-0.001789	0.004518	-0.003419	0.002116	2.65e-06	0.00243	-0.001621	-0.002918				14	-0.004704	-0.005173	0.001988	-0.001101	0.002653	-0.0002502	-0.0007928	-0.001546			14	-0.0005557	0.0009665	0.0006516	0.005368	0.003209	-0.0019	-0.002383	-0.003385			14	-0.001336	0.002724	0.004946	0.004941	0.001967	-0.001689	0.002087	-0.0003459
14.125	-0.001409	0.003872	-0.00344	0.002242	-1.07e-05	0.002367	-0.001458	-0.002855				14.125	-0.004519	-0.004575	0.002249	-0.001006	0.002662	-0.0004181	-0.00144	-0.001609			14.125	-0.0004975	0.0008816	0.0003359	0.005309	0.002857	-0.001988	-0.002807	-0.003583			14.125	-0.001399	0.002545	0.004698	0.005369	0.002081	-0.001482	0.001864	-0.0003049
14.25	-0.00115	0.004096	-0.003424	0.001978	0.0001223	0.002203	-0.001383	-0.002905				14.25	-0.004392	-0.004359	0.002172	-0.0008993	0.002374	6.309e-06	-0.001727	-0.001593			14.25	-0.0001189	0.0002112	0.0001318	0.005304	0.002977	-0.001878	-0.002667	-0.003558			14.25	-0.001399	0.002272	0.004416	0.005656	0.002176	-0.001103	0.001483	-0.000384
14.375	-0.001563	0.004234	-0.003732	0.002372	-0.0002606	0.002198	-0.00133	-0.003249				14.375	-0.004502	-0.004578	0.001861	-0.001173	0.001999	-3.041e-05	-0.001793	-0.001721			14.375	-0.0004775	0.0003066	0.0001137	0.005355	0.002984	-0.002122	-0.002868	-0.003405			14.375	-0.001348	0.00224	0.004302	0.00553	0.002134	-0.001094	0.00151	-3.493e-06
14.5	-0.001258	0.004366	-0.004005	0.002184	-5.457e-05	0.002287	-0.0008973	-0.00327				14.5	-0.004528	-0.004809	0.001521	-0.0009722	0.002061	0.000166	-0.001431	-0.001871			14.5	-0.0007007	0.0004134	-1.315e-05	0.005075	0.002872	-0.001692	-0.002788	-0.002731			14.5	-0.001256	0.002155	0.004373	0.005957	0.001609	-0.0006569	0.001068	0.0002006
14.625	-0.0006933	0.004302	-0.003845	0.002253	0.0004576	0.002466	-0.001272	-0.003103				14.625	-0.004834	-0.00434	0.001757	-0.001044	0.001968	-0.0002188	-0.001454	-0.002062			14.625	-0.0007617	0.0002112	-4.462e-05	0.00477	0.002992	-0.001244	-0.002794	-0.002561			14.625	-0.001247	0.001725	0.00468	0.00597	0.00179	-0.0008782	0.000728	0.0001539
14.75	-0.0008426	0.004307	-0.003417	0.002265	0.0005195	0.002169	-0.001425	-0.003214				14.75	-0.004536	-0.004238	0.00167	-0.0006256	0.002219	0.0002886	-0.00113	-0.001926			14.75	-0.0007369	0.0001883	0.0002768	0.004808	0.00348	-0.001332	-0.00313	-0.002704			14.75	-0.001239	0.001697	0.004211	0.00619	0.001795	-0.000594	0.0008863	0.0003675
14.875	-0.0008654	0.004162	-0.003334	0.002739	0.0006092	0.002257	-0.001531	-0.003437				14.875	-0.004376	-0.003615	0.001975	-0.0007047	0.001671	0.000312	-0.0009954	-0.001628			14.875	-0.0005548	8.436e-05	0.0003826	0.004985	0.003594	-0.001181	-0.002871	-0.00251			14.875	-0.001526	0.001406	0.004406	0.005611	0.001172	-0.0004805	0.001273	0.0003694
15	-0.0007152	0.003687	-0.003606	0.002725	0.000304	0.002178	-0.001272	-0.003657				15	-0.004347	-0.00349	0.002078	-0.001082	0.002054	0.0007316	-0.001027	-0.001526			15	-0.0005109	0.0001416	0.0002987	0.005016	0.003916	-0.001043	-0.00295	-0.001809			15	-0.001066	0.001532	0.004261	0.00555	0.001043	-0.0004223	0.001504	0.0003589
15.125	-0.0005488	0.003404	-0.0038	0.002875	-0.0002272	0.002262	-0.001179	-0.003725				15.125	-0.004202	-0.00331	0.002282	-0.001654	0.002059	0.0006624	-0.0009773	-0.001315			15.125	-0.0005166	0.0002484	0.0002272	0.004923	0.003536	-0.001074	-0.002931	-0.002026			15.125	-0.0009969	0.001805	0.004046	0.005688	0.001322	-0.0006169	0.001749	0.0003303
15.25	-0.0007605	0.003278	-0.003608	0.003196	-0.0002286	0.002324	-0.001159	-0.004229				15.25	-0.004056	-0.002771	0.00207	-0.001772	0.001951	0.0006868	-0.001294	-0.0009872			15.25	-0.0001046	1.855e-05	0.0004141	0.004751	0.003879	-0.00101	-0.003551	-0.002121			15.25	-0.001447	0.0019	0.003828	0.00594	0.001093	-0.0009526	0.001895	0.0003522
15.375	-0.0007763	0.003117	-0.003748	0.003363	0.0003341	0.002637	-0.000914	-0.004096				15.375	-0.003847	-0.002527	0.001961	-0.001492	0.001779	0.000537	-0.0008252	-0.001375			15.375	-9.318e-05	-9.97e-05	0.00023	0.005019	0.003802	-0.001183	-0.003867	-0.00201			15.375	-0.001584	0.001942	0.003579	0.005481	0.0006344	-0.0006817	0.001932	5.182e-05
15.5	-0.001055	0.003057	-0.00387	0.003131	0.000408	0.002411	-0.0006684	-0.003376				15.5	-0.003499	-0.002197	0.001939	-0.001228	0.001859	-0.000151	-0.001663	-0.001408			15.5	0.0001109	-0.0003696	-0.0001285	0.004914	0.004173	-0.001261	-0.003919	-0.002237			15.5	-0.001239	0.002005	0.003768	0.005319	0.0008576	-0.0002516	0.001911	-0.0003249
15.625	-0.0008983	0.002776	-0.003865	0.002899	0.0005653	0.001967	-0.0008915	-0.003268				15.625	-0.003293	-0.002272	0.001539	-0.001415	0.002007	-0.0001215	-0.001542	-0.001656			15.625	-3.5e-05	-0.0005489	-3.795e-05	0.00506	0.004016	-0.001016	-0.00372	-0.001997			15.625	-0.001416	0.001633	0.003785	0.005561	0.0005686	-0.0007056	0.002033	-0.0003935
15.75	-0.0006919	0.002617	-0.004276	0.002558	0.0007532	0.001737	-0.001135	-0.002641				15.75	-0.003557	-0.002194	0.002043	-0.00118	0.002214	-7.571e-05	-0.00159	-0.001427			15.75	-0.0006196	-0.0006586	-0.0003927	0.00479	0.004162	-0.0008857	-0.003683	-0.001363			15.75	-0.001472	0.001955	0.004	0.005361	-0.0001629	-0.0008019	0.0022	-0.0003125
15.875	-0.000824	0.002615	-0.003904	0.001918	0.0001834	0.001471	-0.00119	-0.00244				15.875	-0.003909	-0.002445	0.002549	-0.001158	0.002109	0.0002109	-0.00171	-0.001282			15.875	-0.0003011	-0.0008111	-0.0003603	0.004563	0.00444	-0.001065	-0.004179	-0.001233			15.875	-0.002125	0.002078	0.003819	0.005691	0.0001738	-0.0004195	0.002157	-4.447e-06
16	-0.0007887	0.002326	-0.00341	0.002019	0.0005672	0.001565	-0.001337	-0.002512				16	-0.00378	-0.002445	0.002566	-0.0009813	0.001797	0.0003997	-0.001595	-0.001189			16	-0.0005261	-0.0004316	-0.0008228	0.00455	0.00442	-0.0009887	-0.00456	-0.000986			16	-0.001841	0.00204	0.00355	0.005708	1.174e-06	-0.0003327	0.002056	-7.407e-05
16.125	-0.00033	0.002342	-0.003246	0.001969	0.0006006	0.001812	-0.0008296	-0.002387				16.125	-0.003697	-0.002167	0.002457	-0.001029	0.001623	1.06e-05	-0.001332	-0.001485			16.125	-0.0004394	-0.0002656	-0.001017	0.004207	0.004563	-0.000715	-0.004331	-0.0004567			16.125	-0.002003	0.001921	0.003509	0.005737	-2.076e-05	-0.0002907	0.001938	0.0001005
16.25	-0.0002823	0.002444	-0.003583	0.001828	0.0008471	0.002131	-0.0009912	-0.002343				16.25	-0.003193	-0.001859	0.002568	-0.001101	0.00185	-2.325e-05	-0.00148	-0.001522			16.25	-0.0002162	-0.0001407	-0.001698	0.003676	0.004588	-7.795e-05	-0.004323	-0.0008716			16.25	-0.001976	0.002128	0.003619	0.005586	7.937e-05	-0.0003317	0.001881	-2.734e-05
16.375	-0.0004687	0.002226	-0.003358	0.001588	0.0006888	0.001904	-0.0009378	-0.001711				16.375	-0.003508	-0.001712	0.002792	-0.0009861	0.001339	-0.0001358	-0.001593	-0.001453			16.375	-0.0004441	0.0003819	-0.001646	0.003283	0.003994	-0.0003984	-0.004732	-0.0008563			16.375	-0.001598	0.00212	0.003748	0.005584	0.0001623	-9.14e-05	0.002048	0.0003303
16.5	-0.0008044	0.00243	-0.003066	0.001942	0.0006707	0.002226	-0.000995	-0.001884				16.5	-0.003346	-0.001763	0.002851	-0.0006065	0.00135	-0.0004872	-0.001727	-0.00158			16.5	-0.000777	0.0006337	-0.001597	0.003132	0.004308	-0.0003259	-0.004492	-0.0008449			16.5	-0.001581	0.002314	0.003878	0.005724	0.0001471	0.0001003	0.001698	0.000953
16.625	-0.0008802	0.002162	-0.003089	0.001763	0.00048	0.002318	-0.0009554	-0.001616				16.625	-0.003388	-0.002098	0.003062	-0.0005221	0.001382	-0.0004581	-0.00242	-0.00218			16.625	-0.0008008	0.000298	-0.00173	0.003288	0.004291	-8.176e-05	-0.00448	-0.0004977			16.625	-0.001891	0.002028	0.003889	0.005417	7.556e-05	-0.0003737	0.001559	0.001276
16.75	-0.001147	0.002317	-0.003316	0.002146	0.0004976	0.002401	-0.001086	-0.001651				16.75	-0.003807	-0.001945	0.00306	-0.0004482	0.001459	-0.0004519	-0.002822	-0.002244			16.75	-0.00112	8.054e-05	-0.001859	0.00305	0.004676	-0.0002506	-0.00458	-0.0002984			16.75	-0.002031	0.001891	0.003719	0.005219	0.0001242	-2.846e-05	0.001686	0.001361
16.875	-0.001291	0.002814	-0.003272	0.002497	0.0004218	0.002136	-0.001766	-0.0005871				16.875	-0.003724	-0.001984	0.002875	-5.099e-05	0.001661	-0.0007447	-0.003252	-0.002444			16.875	-0.00105	0.0002589	-0.001921	0.003009	0.004535	-0.0004089	-0.004621	-2.853e-05			16.875	-0.001853	0.001493	0.003749	0.005022	0.0003769	0.000251	0.001741	0.0008911
17	-0.001249	0.002886	-0.003311	0.002774	0.0005262	0.002062	-0.001722	-0.0008365				17	-0.003538	-0.00229	0.002512	0.0002623	0.001894	-0.0004529	-0.003223	-0.002539			17	-0.0009496	0.0002589	-0.001956	0.002986	0.004288	-0.0006254	-0.00424	0.0001164			17	-0.001636	0.001149	0.004031	0.004952	0.0005448	0.0001957	0.001971	0.0005344
17.125	-0.0009975	0.003407	-0.003577	0.002898	0.000685	0.001912	-0.001535	-0.0008613				17.125	-0.003764	-0.002299	0.002321	-0.0003042	0.001655	-0.0004505	-0.003065	-0.002773			17.125	-0.001281	0.0004048	-0.002202	0.002834	0.004339	-0.0002315	-0.004616	0.0004121			17.125	-0.001415	0.0008111	0.003978	0.005001	0.000417	0.0001146	0.00172	0.0005334
17.25	-0.0008488	0.003722	-0.003808	0.003082	0.0001362	0.001983	-0.001604	-0.00093				17.25	-0.003622	-0.002395	0.002621	1.529e-05	0.001666	-0.0001325	-0.002916	-0.003069			17.25	-0.001013	0.0004744	-0.002576	0.002672	0.004493	-4.838e-05	-0.004471	0.0008241			17.25	-0.001018	0.0005526	0.003867	0.005028	4.123e-05	4.974e-05	0.001575	0.0004543
17.375	-0.001371	0.003592	-0.003821	0.003013	2.172e-05	0.001921	-0.00146	-0.001136				17.375	-0.003475	-0.002225	0.002493	-0.0001664	0.001993	-0.0003079	-0.002835	-0.003137			17.375	-0.0005214	0.0004544	-0.002516	0.002576	0.004473	0.0002005	-0.004522	0.0006476			17.375	-0.0008338	0.0005173	0.003935	0.005205	-0.0001838	9.075e-05	0.001786	0.0007223
17.5	-0.00155	0.003585	-0.003489	0.003203	0.0001471	0.001856	-0.001567	-0.0005456				17.5	-0.003322	-0.00227	0.003075	-0.000175	0.00192	-0.0001057	-0.003114	-0.003124			17.5	-0.0009496	0.0005774	-0.002529	0.002806	0.004801	-0.0001352	-0.004991	0.0004988			17.5	-0.0007776	0.0002618	0.004249	0.005459	-4.842e-05	0.0002195	0.001995	0.0003932
17.625	-0.001198	0.003527	-0.003473	0.003309	0.0003288	0.001809	-0.001627	-0.0003816				17.625	-0.003356	-0.002797	0.002886	-0.0002904	0.001706	-0.0002307	-0.003005	-0.003274			17.625	-0.001004	0.0006146	-0.002452	0.002072	0.004852	0.0001214	-0.004658	-7.717e-05			17.625	-0.0006622	0.0004763	0.004047	0.005991	2.978e-05	0.0005676	0.002072	0.0009349
17.75	-0.001046	0.003167	-0.003289	0.002903	0.0002516	0.002204	-0.001572	-0.0003158				17.75	-0.003644	-0.002919	0.00293	-0.0001764	0.001162	-0.0001334	-0.00305	-0.003183			17.75	-0.0008771	0.0006222	-0.002926	0.00174	0.004922	-0.0002544	-0.004885	0.0002766			17.75	-0.0002444	0.0005641	0.004272	0.006079	0.0003273	0.0003807	0.001856	0.001072
17.875	-0.0008178	0.003027	-0.003446	0.002695	0.0003431	0.001971	-0.001298	-0.000621				17.875	-0.00391	-0.003336	0.002971	-0.0008015	0.001281	-0.0001429	-0.003216	-0.003473			17.875	-0.001132	0.001058	-0.002954	0.001407	0.00496	-0.0001237	-0.004904	0.0001355			17.875	-0.0004199	0.0007434	0.003803	0.006183	0.0004246	0.0006382	0.001418	0.0007394
18	-0.0009756	0.002917	-0.00311	0.002834	-6.887e-06	0.001994	-0.001432	-0.000713				18	-0.003818	-0.003296	0.002992	-0.0006313	0.001145	-0.0004906	-0.003219	-0.003179			18	-0.001308	0.0009102	-0.002913	0.00129	0.004925	-5.41e-05	-0.004756	-2.186e-05			18	-0.0005344	0.0006976	0.004425	0.006101	-3.316e-05	0.0002519	0.001237	0.0005945
18.125	-0.0009785	0.003057	-0.003355	0.002777	7.036e-05	0.001746	-0.0016	-0.001166				18.125	-0.003501	-0.003459	0.002735	-0.0008397	0.001234	-0.0007042	-0.003309	-0.002961			18.125	-0.00129	0.001041	-0.002643	0.001079	0.004896	-0.0004804	-0.00455	1.983e-06			18.125	-0.0005	0.0004964	0.004207	0.005696	-0.0001619	0.0001918	0.001257	0.0005573
18.25	-0.001472	0.003188	-0.003206	0.002317	1.362e-05	0.001601	-0.001251	-0.001461				18.25	-0.003983	-0.003192	0.002682	-0.0007996	0.001076	-0.0006961	-0.003461	-0.00322			18.25	-0.001176	0.001118	-0.002395	0.001028	0.005072	-0.0008476	-0.004111	4.681e-05			18.25	-0.0005553	0.0007777	0.004348	0.005919	-0.000304	0.0003711	0.00142	0.0003665
18.375	-0.001591	0.003089	-0.002875	0.0024	0.0001643	0.001304	-0.001315	-0.001378				18.375	-0.003682	-0.003169	0.002558	-0.0006752	0.0008942	-0.0002464	-0.003682	-0.003124			18.375	-0.0007283	0.00118	-0.002352	0.0009004	0.004903	-0.0006378	-0.00388	6.969e-05			18.375	-0.0004009	0.0008702	0.00369	0.00561	3.264e-05	0.0001184	0.001265	0.0002054
18.5	-0.001799	0.002736	-0.003099	0.002232	-1.69e-05	0.00109	-0.001489	-0.0009514				18.5	-0.004086	-0.003212	0.002567	-0.0003781	0.0007311	-0.0004796	-0.003123	-0.002784			18.5	-0.0009076	0.001255	-0.002779	0.0009996	0.005182	-0.0008886	-0.003863	0.000476			18.5	4.07e-05	0.0008044	0.00365	0.005832	0.0002224	0.0001461	0.001629	0.0003503
18.625	-0.002091	0.002782	-0.003266	0.002335	0.0002487	0.001454	-0.001249	-0.001255				18.625	-0.003962	-0.003171	0.002932	-0.0001268	0.0006672	-0.0005816	-0.003276	-0.002674			18.625	-0.000961	0.001292	-0.002539	0.001426	0.005454	-0.0009105	-0.003576	0.0008584			18.625	-1.652e-05	0.0009713	0.00412	0.005733	3.932e-05	0.0006563	0.001478	-3.115e-05
18.75	-0.002325	0.002721	-0.003342	0.002494	0.0001529	0.001737	-0.001214	-0.001136				18.75	-0.004003	-0.003373	0.002826	-0.0001712	0.0004937	-0.0007242	-0.00277	-0.002657			18.75	-0.0008456	0.00142	-0.002791	0.001416	0.005292	-0.0008361	-0.003595	0.0009948			18.75	0.0001456	0.0006413	0.004235	0.006006	-0.0001695	0.0009243	0.00144	-0.0001523
18.875	-0.002229	0.002622	-0.00355	0.002491	0.0004528	0.00167	-0.001666	-0.0006858				18.875	-0.004098	-0.003481	0.003404	-0.0002894	0.0004078	-0.0009693	-0.002472	-0.003077			18.875	-0.0007131	0.0008273	-0.003136	0.001671	0.005018	-0.001229	-0.003451	0.001423			18.875	0.0006634	0.0006366	0.003944	0.005274	-8.084e-05	0.0008461	0.001401	-6.453e-05
19	-0.00214	0.002734	-0.003549	0.002158	0.0007265	0.001264	-0.001673	-0.00103				19	-0.003915	-0.00328	0.003537	7.346e-05	0.0006381	-0.0009302	-0.002506	-0.00332			19	-0.0007941	0.001003	-0.003505	0.001605	0.00503	-0.001551	-0.003625	0.001151			19	0.0008046	0.0009484	0.003934	0.00517	-0.0006082	0.0006944	0.00117	-0.0001074
19.125	-0.002303	0.002954	-0.003147	0.002169	0.0009272	0.001586	-0.001994	-0.001304				19.125	-0.004225	-0.002935	0.003273	-0.0002427	0.0007602	-0.000954	-0.001986	-0.002957			19.125	-0.000797	0.001246	-0.003514	0.001924	0.00465	-0.001076	-0.00335	0.001329			19.125	0.0005442	0.0008559	0.003994	0.005168	-0.0005138	0.0009462	0.001177	-0.0003564
19.25	-0.001793	0.003479	-0.003348	0.002392	0.0006717	0.001697	-0.00229	-0.001211				19.25	-0.00393	-0.003316	0.003587	-0.0002737	0.0005719	-0.00081	-0.001641	-0.002852			19.25	-0.001141	0.001269	-0.003691	0.001552	0.005025	-0.0009229	-0.003659	0.001689			19.25	0.000344	0.0007348	0.003986	0.005035	-0.0003631	0.001308	0.001129	-0.0004727
19.375	-0.001794	0.003149	-0.003562	0.002311	0.0006635	0.001634	-0.00251	-0.0007187				19.375	-0.003297	-0.003019	0.003542	-0.0004263	0.0002977	-0.0007743	-0.001454	-0.002835			19.375	-0.001219	0.0009818	-0.003308	0.001747	0.005336	-0.001384	-0.003916	0.001696			19.375	0.0005347	0.0009618	0.004473	0.004711	-0.0002496	0.001104	0.001019	-0.001033
19.5	-0.001268	0.002958	-0.00351	0.001807	0.0009096	0.001726	-0.002548	-0.0006963				19.5	-0.003053	-0.002972	0.00333	-0.0001974	0.0005628	-0.0004066	-0.001239	-0.003026			19.5	-0.001403	0.001053	-0.003437	0.001537	0.005246	-0.001338	-0.004235	0.002058			19.5	0.001065	0.0008225	0.004124	0.004574	-0.0002573	0.001203	0.001291	-0.001547
19.625	-0.001589	0.003311	-0.00348	0.001734	0.0006526	0.001709	-0.002457	-0.0006434				19.625	-0.003079	-0.002958	0.003065	-0.0001249	0.0002953	-0.0008167	-0.0009683	-0.003605			19.625	-0.001237	0.001285	-0.003784	0.001547	0.005378	-0.001228	-0.004435	0.002213			19.625	0.001925	0.00075	0.004284	0.004265	-0.0003803	0.001106	0.001232	-0.001467
19.75	-0.001334	0.003099	-0.003112	0.001883	0.001229	0.001811	-0.00277	-0.0006625				19.75	-0.002555	-0.002821	0.003317	-0.0001611	0.0002643	-0.0005034	-0.001218	-0.003625			19.75	-0.001187	0.0008149	-0.003556	0.001429	0.005374	-0.00137	-0.004536	0.002449			19.75	0.001874	0.000771	0.004077	0.004051	5.649e-05	0.001302	0.001006	-0.001763
19.875	-0.001399	0.002978	-0.002599	0.001987	0.001446	0.001357	-0.002488	-0.0008294				19.875	-0.002719	-0.002754	0.003364	9.158e-05	0.0009438	-0.000317	-0.001096	-0.003477			19.875	-0.001412	0.001247	-0.003459	0.0007545	0.005662	-0.001245	-0.004604	0.00251			19.875	0.001843	0.0009036	0.003886	0.004056	0.0001166	0.001354	0.001004	-0.00217
20	-0.001447	0.002711	-0.002613	0.001825	0.001103	0.001607	-0.002834	-0.0009638				20	-0.002574	-0.002413	0.003201	0.0002661	0.0008699	-0.000163	-0.001457	-0.003889			20	-0.001438	0.001526	-0.003578	0.0009729	0.005642	-0.001335	-0.00472	0.002638			20	0.001754	0.001212	0.003975	0.003756	-5.414e-05	0.001493	0.0006784	-0.002383
20.125	-0.001655	0.00224	-0.002352	0.002187	0.000983	0.001201	-0.002588	-0.001196				20.125	-0.002062	-0.002175	0.00295	4.628e-05	0.0009586	-0.0002779	-0.00181	-0.003872			20.125	-0.001303	0.00141	-0.00321	0.001153	0.005564	-0.001405	-0.004579	0.002636			20.125	0.001781	0.0008349	0.004206	0.003746	0.0001595	0.001185	0.0004114	-0.002708
20.25	-0.001591	0.00208	-0.002411	0.001829	0.0007384	0.001412	-0.002984	-0.001074				20.25	-0.001942	-0.002656	0.002963	0.0005503	0.0005504	-0.0001639	-0.001344	-0.003481			20.25	-0.001537	0.001246	-0.002984	0.0006916	0.005505	-0.00148	-0.005093	0.002415			20.25	0.001871	0.0007977	0.004192	0.004228	4.988e-06	0.001232	0.0003656	-0.003306
20.375	-0.001671	0.001905	-0.002614	0.001465	0.001011	0.001418	-0.002407	-0.001392				20.375	-0.00181	-0.002568	0.003461	0.0007773	0.0008332	-0.0001	-0.001562	-0.00366			20.375	-0.001636	0.001094	-0.003046	0.0007269	0.005522	-0.001503	-0.005085	0.002535			20.375	0.002307	0.0006442	0.003589	0.004191	7.747e-05	0.0008794	0.0003933	-0.002902
20.5	-0.001182	0.001768	-0.002553	0.001683	0.0009854	0.001463	-0.002449	-0.001614				20.5	-0.001457	-0.002785	0.003323	0.0007897	0.0003587	-0.0001038	-0.001546	-0.004003			20.5	-0.002018	0.001097	-0.003135	0.0006344	0.005442	-0.001736	-0.00484	0.002745			20.5	0.002267	0.00069	0.003639	0.004233	-0.000118	0.0008442	0.000337	-0.002655
20.625	-0.001273	0.001809	-0.002515	0.001514	0.001088	0.001593	-0.002382	-0.001436				20.625	-0.001099	-0.002822	0.00343	0.0008002	0.0001155	-0.0001563	-0.00193	-0.003552			20.625	-0.002021	0.001091	-0.003335	0.0009806	0.005543	-0.001833	-0.004823	0.00283			20.625	0.001855	0.0003953	0.003647	0.004468	0.0004122	0.0009605	0.0004638	-0.002534
20.75	-0.001274	0.002066	-0.002191	0.00198	0.00109	0.0009637	-0.002633	-0.00155				20.75	-0.0007453	-0.002989	0.003538	0.0005875	2.636e-05	-0.0002683	-0.002154	-0.003494			20.75	-0.002278	0.001563	-0.003811	0.0006286	0.005261	-0.00231	-0.004913	0.003167			20.75	0.001912	0.0005049	0.003247	0.004229	0.0004065	0.0007946	0.001181	-0.002738
20.875	-0.001155	0.002066	-0.002443	0.002392	0.001577	0.0007172	-0.002468	-0.001737				20.875	-0.0003476	-0.002996	0.003894	0.0009771	-1.703e-05	-0.0002135	-0.002387	-0.003516			20.875	-0.002376	0.0014	-0.00402	0.0003397	0.005206	-0.002305	-0.005167	0.003019			20.875	0.00195	-0.000134	0.00352	0.003971	0.0002262	0.0004922	0.001174	-0.002685
21	-0.001374	0.001968	-0.002244	0.001882	0.001278	0.0006033	-0.002512	-0.002018				21	-0.0003314	-0.002869	0.003981	0.001212	-0.0007881	-0.0005072	-0.002044	-0.004077			21	-0.002477	0.001047	-0.004257	0.0001642	0.00511	-0.002717	-0.005356	0.002855			21	0.001871	-0.0005508	0.003609	0.00383	0.000376	0.0006076	0.001252	-0.00271
21.125	-0.001262	0.001634	-0.001913	0.00246	0.001798	0.0004893	-0.002567	-0.002106				21.125	-0.0005045	-0.00291	0.004267	0.000906	-0.0008353	-0.0001787	-0.002046	-0.00377			21.125	-0.002182	0.0009837	-0.004476	0.0007574	0.005315	-0.002919	-0.00509	0.002741			21.125	0.001868	-0.0003324	0.003025	0.003601	0.0005238	0.0007021	0.001069	-0.002526
21.25	-0.001509	0.001019	-0.001592	0.002577	0.001946	0.0004779	-0.002382	-0.002142				21.25	-0.0006342	-0.002681	0.004318	0.0008717	-0.0007828	5.833e-06	-0.002136	-0.004009			21.25	-0.002273	0.0008568	-0.004647	0.0007536	0.005235	-0.002684	-0.004964	0.002986			21.25	0.001979	-0.0001827	0.002995	0.00383	0.000417	0.001138	0.001122	-0.002735
21.375	-0.001266	0.0008397	-0.001707	0.002218	0.002362	0.0004626	-0.00245	-0.002338				21.375	-0.0001597	-0.002836	0.003731	0.00105	-0.001189	0.0003296	-0.001799	-0.003849			21.375	-0.002148	0.001118	-0.004613	0.0006763	0.005276	-0.002731	-0.004229	0.00286			21.375	0.002096	-0.0004459	0.002909	0.003479	0.0001242	0.00139	0.001429	-0.002582
21.5	-0.001956	0.0008688	-0.0013	0.002123	0.002413	0.0004888	-0.002479	-0.002407				21.5	-0.0001917	-0.002663	0.004098	0.0006419	-0.001448	7.783e-05	-0.001725	-0.003311			21.5	-0.002472	0.001304	-0.004687	0.0007479	0.005429	-0.002699	-0.00445	0.002538			21.5	0.002271	-0.0003162	0.003055	0.003715	0.0004599	0.001454	0.001122	-0.002757
21.625	-0.002356	0.0003839	-0.001198	0.001698	0.002466	0.0005088	-0.002171	-0.002091				21.625	-0.0002236	-0.002736	0.004558	0.0009394	-0.001684	-0.000441	-0.002162	-0.003477			21.625	-0.002635	0.001341	-0.005239	0.0008213	0.005203	-0.003139	-0.004605	0.002767			21.625	0.002129	-0.0004058	0.002741	0.003418	0.000148	0.001694	0.0005773	-0.002931
21.75	-0.002267	0.0006171	-0.001533	0.001631	0.002047	0.001114	-0.002191	-0.002009				21.75	0.0002775	-0.002474	0.005062	0.001108	-0.00169	3.206e-05	-0.002455	-0.002956			21.75	-0.002712	0.001275	-0.004912	0.0009376	0.005527	-0.003057	-0.004561	0.002546			21.75	0.002197	-0.0005365	0.002267	0.003219	-8.656e-05	0.001758	0.0006861	-0.002901
21.875	-0.002237	0.0005951	-0.001136	0.001431	0.002041	0.0007673	-0.002403	-0.002021				21.875	0.0002232	-0.002316	0.005011	0.001097	-0.001885	-0.0001525	-0.002552	-0.003299			21.875	-0.002895	0.0009303	-0.005185	0.001178	0.005309	-0.002717	-0.004751	0.002336			21.875	0.002178	-0.0004239	0.001854	0.003484	-0.0003679	0.001778	0.0008005	-0.003016
22	-0.002506	0.001106	-0.001229	0.001495	0.001875	0.0007673	-0.002318	-0.001823				22	0.0002074	-0.002248	0.005187	0.001554	-0.001833	-0.0001949	-0.002437	-0.003028			22	-0.002158	0.0008273	-0.005015	0.0008871	0.005331	-0.002565	-0.004817	0.002734			22	0.002164	-0.0005775	0.001646	0.003175	-0.0004661	0.001421	0.0008825	-0.003001
22.125	-0.002007	0.000813	-0.001568	0.001412	0.002018	0.0006638	-0.002683	-0.00159				22.125	0.0004988	-0.002056	0.005356	0.001619	-0.002061	-3.518e-05	-0.002459	-0.003151			22.125	-0.002001	0.001366	-0.005062	0.0008757	0.005067	-0.002698	-0.004629	0.002417			22.125	0.00251	-0.0005117	0.001487	0.002594	-0.0006874	0.0007993	0.0005401	-0.00277
22.25	-0.001718	0.0002828	-0.001895	0.001617	0.001755	0.0006753	-0.002756	-0.001156				22.25	0.000123	-0.001843	0.005399	0.001343	-0.001721	-0.0004014	-0.002349	-0.003043			22.25	-0.002105	0.001511	-0.004995	0.001089	0.004756	-0.002657	-0.004518	0.002468			22.25	0.002009	-0.0004993	0.001596	0.002528	-0.0007074	0.000929	5.567e-05	-0.003085
22.375	-0.001908	0.0001054	-0.00187	0.001591	0.001797	0.0008464	-0.002888	-0.001335				22.375	0.0002656	-0.001618	0.005518	0.001295	-0.002032	-0.0001153	-0.00208	-0.003154			22.375	-0.001997	0.001548	-0.005163	0.0006458	0.004823	-0.002776	-0.004647	0.002194			22.375	0.002377	-0.0006042	0.001663	0.002695	-0.0009506	0.00156	0.0003742	-0.003176
22.5	-0.001672	-0.000123	-0.001829	0.001218	0.001927	0.0005928	-0.003057	-0.00166				22.5	0.0006599	-0.001827	0.005245	0.001961	-0.002047	-0.0005707	-0.0022	-0.00317			22.5	-0.001923	0.001019	-0.005212	0.0005094	0.004887	-0.002388	-0.004651	0.002476			22.5	0.00215	-0.001315	0.002077	0.002578	-0.00124	0.001206	0.0001692	-0.003067
22.625	-0.001753	-0.000287	-0.001804	0.001457	0.002106	0.000814	-0.003066	-0.001477				22.625	0.0008855	-0.001798	0.005242	0.002045	-0.00178	-0.0006346	-0.002248	-0.003252			22.625	-0.001747	0.001175	-0.004849	0.0008375	0.004844	-0.002483	-0.004999	0.002506			22.625	0.001933	-0.001236	0.001527	0.002243	-0.001282	0.001446	9.478e-05	-0.003158
22.75	-0.001722	-0.0001497	-0.001764	0.001729	0.002582	0.000578	-0.002577	-0.001101				22.75	0.0007596	-0.001538	0.005007	0.002065	-0.001668	-0.0004472	-0.001916	-0.002918			22.75	-0.002228	0.0007395	-0.004679	0.0009891	0.004952	-0.002171	-0.004655	0.002449			22.75	0.001793	-0.001163	0.001182	0.002308	-0.00133	0.001194	0.0003513	-0.002935
22.875	-0.001154	-6.434e-05	-0.001565	0.001423	0.002831	0.0004836	-0.002787	-0.0009757				22.875	0.0005345	-0.001855	0.004935	0.001793	-0.001344	-0.0002641	-0.001666	-0.002504			22.875	-0.002588	0.0003562	-0.004605	0.001132	0.004851	-0.001983	-0.004755	0.002223			22.875	0.001576	-0.001149	0.001083	0.002466	-0.001649	0.001067	7.379e-05	-0.003101
23	-0.001064	-0.0004067	-0.001736	0.001228	0.002262	0.000886	-0.002842	-0.0006377				23	0.0008073	-0.001887	0.004602	0.001349	-0.001062	-0.0004491	-0.001663	-0.002412			23	-0.002682	0.0004315	-0.004537	0.001071	0.004692	-0.002487	-0.004873	0.00201			23	0.001284	-0.001106	0.001433	0.002404	-0.00117	0.0007717	-0.0005661	-0.003454
23.125	-0.00118	0.0001712	-0.00184	0.001141	0.002297	0.001058	-0.002966	-0.0007721				23.125	0.001004	-0.001711	0.004351	0.001125	-0.0011	-0.0008973	-0.001688	-0.002239			23.125	-0.002547	0.0008101	-0.004457	0.001176	0.004633	-0.002127	-0.004503	0.002078			23.125	0.001525	-0.0009609	0.001296	0.002361	-0.000902	0.00118	-0.00094	-0.003137
23.25	-0.001289	4.151e-05	-0.00172	0.001428	0.002653	0.0009075	-0.003021	-0.0007912				23.25	0.0009284	-0.00207	0.004278	0.0008679	-0.001082	-0.0009126	-0.001718	-0.002155			23.25	-0.002687	0.0008616	-0.004678	0.0008022	0.004857	-0.001651	-0.004251	0.002009			23.25	0.00161	-0.0007901	0.001335	0.002185	-0.001201	0.001523	-0.0008675	-0.002891
23.375	-0.00123	-0.0003786	-0.001163	0.001331	0.002563	0.000701	-0.003601	-0.0006267				23.375	0.0008712	-0.002028	0.004529	0.0006748	-0.001562	-0.0009183	-0.001572	-0.002066			23.375	-0.00272	0.0008997	-0.004675	0.0007946	0.004669	-0.001557	-0.004385	0.002031			23.375	0.001541	-0.0007453	0.0009382	0.001576	-0.000675	0.00201	-0.001003	-0.002925
23.5	-0.001314	-0.0006222	-0.001143	0.0009242	0.002136	0.0007859	-0.003544	-0.000867				23.5	0.0008993	-0.002333	0.004366	0.0002685	-0.001453	-0.001032	-0.001501	-0.002072			23.5	-0.00268	0.0008893	-0.004887	0.0008642	0.004771	-0.00145	-0.004171	0.001851			23.5	0.001451	-0.0004173	0.001272	0.001057	-0.0006998	0.002164	-0.00148	-0.002693
23.625	-0.001687	-0.0006633	-0.001274	0.0007821	0.002473	0.0006595	-0.003519	-0.0007173				23.625	0.0009189	-0.002495	0.003891	0.0005679	-0.001757	-0.0008239	-0.00144	-0.001998			23.625	-0.002711	0.0008864	-0.004777	0.001359	0.004846	-0.0009544	-0.003903	0.001856			23.625	0.001434	-0.0008235	0.001216	0.0009755	-0.0009906	0.001987	-0.001759	-0.002565
23.75	-0.001217	-0.0006265	-0.001702	0.0002352	0.002301	0.0006867	-0.003345	-0.0006172				23.75	0.000946	-0.002859	0.003918	0.001039	-0.001843	-0.0007805	-0.001689	-0.001845			23.75	-0.002392	0.0009551	-0.00443	0.00129	0.004985	-0.001045	-0.003917	0.001909			23.75	0.001582	-0.001684	0.001597	0.0007809	-0.0005882	0.002397	-0.001713	-0.002719
23.875	-0.001608	-0.0005183	-0.001785	0.0002228	0.002262	0.0006281	-0.002944	-0.0007373				23.875	0.001036	-0.002382	0.004254	0.001302	-0.001904	-0.0009478	-0.00161	-0.001953			23.875	-0.002461	0.0009703	-0.004443	0.001448	0.004491	-0.0009239	-0.003747	0.001622			23.875	0.001889	-0.001653	0.001535	0.0009869	-0.0006702	0.002304	-0.001612	-0.002889
24	-0.001495	-0.0007777	-0.001969	0.0002061	0.001956	0.000722	-0.003309	-0.001065				24	0.001177	-0.00272	0.004494	0.001249	-0.002001	-0.001412	-0.001141	-0.00194			24	-0.002606	0.001091	-0.004362	0.001581	0.004853	-0.0009124	-0.004079	0.00154			24	0.001757	-0.001432	0.001231	0.0009955	-0.0007208	0.002211	-0.001814	-0.002809
24.125	-0.001966	-0.0009484	-0.001903	-1.513e-05	0.001924	0.0006452	-0.003622	-0.001272				24.125	0.000783	-0.002949	0.004558	0.0009899	-0.002217	-0.001307	-0.0006626	-0.001876			24.125	-0.002375	0.000812	-0.004273	0.001322	0.004535	-0.0008228	-0.004033	0.001094			24.125	0.001667	-0.001219	0.0009459	0.0007313	-0.0007618	0.002916	-0.001595	-0.003192
24.25	-0.001953	-0.0006098	-0.00212	0.000167	0.002059	0.0004893	-0.003931	-0.001125				24.25	0.0004935	-0.002729	0.004698	0.001028	-0.002149	-0.001364	-0.0008486	-0.001782			24.25	-0.002456	0.001088	-0.003773	0.001535	0.004917	-0.000694	-0.003683	0.001197			24.25	0.001811	-0.001129	0.0009173	0.0006417	-0.001193	0.002813	-0.001656	-0.003109
24.375	-0.00198	-0.0007052	-0.001537	-0.0001129	0.00226	0.0003124	-0.004245	-0.00094				24.375	-6.342e-05	-0.002491	0.004557	0.000566	-0.002245	-0.001057	-0.001291	-0.001364			24.375	-0.002816	0.0008177	-0.00381	0.001611	0.005238	-0.0005529	-0.00361	0.00144			24.375	0.002076	-0.001065	0.0003317	0.0002421	-0.001365	0.003019	-0.001596	-0.003009
24.5	-0.00156	-0.0005202	-0.001638	-0.0005048	0.001778	0.0009113	-0.004585	-0.001119				24.5	1.431e-05	-0.002871	0.004254	0.0009747	-0.002453	-0.001308	-0.001262	-0.001101			24.5	-0.003014	0.001046	-0.003956	0.001539	0.005199	-0.0005071	-0.003603	0.0009728			24.5	0.002148	-0.0005756	0.0001314	0.0001992	-0.001529	0.002792	-0.001975	-0.002985
24.625	-0.001402	-0.0005936	-0.001684	-0.0002726	0.001702	0.0008469	-0.004698	-0.0008317				24.625	9.251e-05	-0.002897	0.004637	0.0008197	-0.002421	-0.001449	-0.001476	-0.001116			24.625	-0.002881	0.001008	-0.004089	0.001517	0.005107	-9.797e-05	-0.003301	0.0008078			24.625	0.002246	-0.0005489	1.318e-05	7.617e-05	-0.001559	0.002797	-0.00218	-0.002821
24.75	-0.00143	-0.0009799	-0.001716	-8.094e-05	0.001464	0.001025	-0.004642	-0.001092				24.75	-5.72e-06	-0.002393	0.004784	0.0008273	-0.002122	-0.00115	-0.001652	-0.001602			24.75	-0.003041	0.0005993	-0.003998	0.001477	0.00531	0.0001996	-0.003398	0.001124			24.75	0.002174	-0.0003572	0.0003164	-6.307e-05	-0.001454	0.002587	-0.001613	-0.002554
24.875	-0.001396	-0.0008802	-0.001728	0.000477	0.001608	0.001445	-0.004928	-0.0009538				24.875	-4.745e-07	-0.002241	0.004504	0.001074	-0.002169	-0.001088	-0.001759	-0.001974			24.875	-0.003078	0.000298	-0.004116	0.001418	0.005477	-7.985e-05	-0.00363	0.001396			24.875	0.002072	-0.0005126	0.0002268	0.000162	-0.001282	0.002855	-0.001189	-0.003068
25	-0.001124	-0.001011	-0.001636	0.0007874	0.001796	0.001725	-0.004876	-0.0008923				25	-4.768e-05	-0.002051	0.004804	0.00131	-0.002003	-0.001105	-0.001978	-0.002083			25	-0.003551	0.0001368	-0.003781	0.001249	0.00532	-8.653e-05	-0.003152	0.001174			25	0.002156	-0.0003677	9.901e-05	-0.00025	-0.001035	0.002847	-0.0006825	-0.002844
25.125	-0.0007047	-0.0008473	-0.00134	0.0008413	0.001548	0.001958	-0.004711	-0.0008236				25.125	0.0001726	-0.001873	0.004896	0.001344	-0.001734	-0.001264	-0.001939	-0.001843			25.125	-0.00344	3.294e-06	-0.003898	0.00134	0.005275	-0.0002363	-0.003194	0.001374			25.125	0.001929	-0.0005212	-0.0001461	-0.0003158	-0.001431	0.002472	-0.000775	-0.003111
25.25	-0.0006242	-0.001023	-0.0007414	0.0008522	0.001056	0.00201	-0.004747	-0.001188				25.25	0.0003829	-0.001772	0.004535	0.001691	-0.001506	-0.001667	-0.001796	-0.002061			25.25	-0.003101	-7.3e-05	-0.004244	0.001364	0.004974	-0.0003221	-0.003404	0.001503			25.25	0.001889	-0.0002561	-0.0004322	-0.0005599	-0.001729	0.002207	-0.0005127	-0.003891
25.375	-0.0009684	-0.001198	-0.0009226	0.00102	0.001241	0.001858	-0.004388	-0.001369				25.375	0.0002317	-0.002294	0.004135	0.002059	-0.001321	-0.001671	-0.002126	-0.002451			25.375	-0.003429	-0.0002056	-0.004226	0.001509	0.004858	-6.459e-05	-0.003848	0.00151			25.375	0.001865	-0.0002666	-8.409e-05	-0.0002652	-0.001953	0.001768	-0.0003115	-0.004306
25.5	-0.00034	-0.0009188	-0.0007457	0.001134	0.0009392	0.002021	-0.004569	-0.001549				25.5	6.104e-05	-0.002384	0.004408	0.001829	-0.001331	-0.001864	-0.002282	-0.002206			25.5	-0.003521	-0.0004564	-0.004153	0.001417	0.00473	0.0006707	-0.003611	0.001754			25.5	0.002095	-5.581e-05	-0.0002825	-0.0006057	-0.002182	0.001704	-0.0007597	-0.003845
25.625	-0.0003986	-0.0008106	-0.0007639	0.0009691	0.001004	0.002194	-0.004604	-0.001614				25.625	8.774e-05	-0.002212	0.004718	0.002145	-0.001555	-0.001873	-0.001793	-0.002331			25.625	-0.003612	-0.0005727	-0.003919	0.001056	0.004503	0.0001872	-0.003489	0.002045			25.625	0.001835	0.0005841	-0.0002615	-0.0004207	-0.002882	0.001852	-0.0006453	-0.003469
25.75	-0.0003629	-0.0005397	-0.0007982	0.00112	0.0008362	0.00195	-0.004684	-0.001009				25.75	0.0001302	-0.002077	0.004697	0.002503	-0.001358	-0.002332	-0.001726	-0.002493			25.75	-0.003525	-2.627e-05	-0.003436	0.0004446	0.004689	0.0003569	-0.0039	0.001792			25.75	0.001612	0.000895	-0.0004522	-0.0004054	-0.002902	0.002046	-0.0007263	-0.003282
25.875	-0.0007496	-0.0001125	-0.001163	0.0009743	0.0008428	0.001654	-0.004344	-0.001256				25.875	0.0001001	-0.00176	0.004509	0.002588	-0.001337	-0.002595	-0.00174	-0.00268			25.875	-0.003216	-0.0002428	-0.003322	0.0003988	0.004507	0.0003684	-0.00409	0.001954			25.875	0.001904	0.0009379	-0.00025	-0.0002033	-0.002691	0.001992	-0.0008007	-0.003504
26	-0.0006752	1.338e-05	-0.001164	0.001064	0.001251	0.001517	-0.004514	-0.001028				26	0.0003462	-0.002575	0.004572	0.002512	-0.001512	-0.002401	-0.001637	-0.002411			26	-0.002761	0.0004038	-0.003103	0.000478	0.004292	-3.885e-05	-0.003801	0.002046			26	0.001762	0.001359	-0.0006038	0.0001534	-0.002805	0.002306	-0.0008169	-0.003432
26.125	-0.0002537	0.0005093	-0.001331	0.001423	0.001547	0.001824	-0.004517	-0.0004226				26.125	0.0004344	-0.002657	0.004628	0.0027	-0.001406	-0.001994	-0.001896	-0.002124			26.125	-0.003197	0.0007748	-0.002973	0.0001022	0.0043	-0.0003269	-0.003942	0.002042			26.125	0.001572	0.001698	-0.0009043	-3.541e-05	-0.002672	0.002186	-0.000837	-0.003517
26.25	-0.0004496	0.0006666	-0.001688	0.001752	0.001108	0.001923	-0.004199	-0.0001065				26.25	0.0003676	-0.00282	0.004917	0.002961	-0.001552	-0.00182	-0.001612	-0.002568			26.25	-0.003409	0.0005793	-0.002498	0.0001366	0.004192	3.649e-05	-0.004045	0.002422			26.25	0.001416	0.002093	-0.00139	-0.0001708	-0.00312	0.00287	-0.0009085	-0.003418
26.375	-0.0005464	0.0005527	-0.001791	0.001544	0.001821	0.001963	-0.004032	-0.0007163				26.375	0.0008388	-0.002207	0.004811	0.002835	-0.001613	-0.001955	-0.002038	-0.002667			26.375	-0.003279	0.000153	-0.002364	-8.47e-05	0.003937	-0.0001476	-0.004105	0.002446			26.375	0.001504	0.001949	-0.001915	-0.0001108	-0.003023	0.003188	-0.0009571	-0.003759
26.5	-0.0007853	0.0003758	-0.001389	0.001665	0.001646	0.001708	-0.004083	-0.001046				26.5	0.0004053	-0.001512	0.004625	0.002863	-0.001858	-0.002156	-0.001827	-0.002867			26.5	-0.00272	2.618e-05	-0.002352	0.0001165	0.003488	-0.0005348	-0.004161	0.002368			26.5	0.001548	0.002142	-0.001682	-0.0001069	-0.002985	0.003071	-0.0009018	-0.003904
26.625	-0.0007205	0.0006233	-0.001521	0.001504	0.001561	0.001943	-0.003635	-0.001074				26.625	0.001054	-0.001147	0.004436	0.002662	-0.001627	-0.002339	-0.001591	-0.002609			26.625	-0.002654	-8.063e-05	-0.002495	0.0002424	0.003156	-0.001149	-0.004402	0.002255			26.625	0.001813	0.00214	-0.001595	0.0001076	-0.002938	0.002978	-0.0009114	-0.003826
26.75	-0.001013	0.0007706	-0.001292	0.001431	0.001143	0.001772	-0.003539	-0.0009448				26.75	0.001045	-0.001269	0.004235	0.002549	-0.001468	-0.001692	-0.001627	-0.002556			26.75	-0.002679	-0.0002761	-0.002252	6.789e-05	0.002949	-0.001526	-0.00421	0.002099			26.75	0.001495	0.00175	-0.002016	0.0004748	-0.003082	0.003487	-0.001161	-0.003585
26.875	-0.001529	0.001126	-0.001238	0.001645	0.001188	0.001748	-0.00313	-0.0005704				26.875	0.0006485	-0.001374	0.004451	0.002161	-0.001219	-0.001792	-0.001907	-0.002675			26.875	-0.002712	-0.0004201	-0.002243	0.0003349	0.003032	-0.00166	-0.003941	0.001478			26.875	0.001391	0.001388	-0.002552	0.0002431	-0.003137	0.003168	-0.001403	-0.003805
27	-0.001684	0.001182	-0.0011	0.001573	0.001372	0.001922	-0.003454	-0.0006033				27	0.0006933	-0.0008456	0.004949	0.002015	-0.001683	-0.00178	-0.002064	-0.002573			27	-0.003184	-0.0004268	-0.002228	0.0004684	0.00309	-0.001492	-0.003842	0.001675			27	0.001259	0.001101	-0.002217	0.0002869	-0.002929	0.002679	-0.001674	-0.003605
27.125	-0.00176	0.001042	-0.000915	0.001726	0.0009697	0.001828	-0.003474	-0.0007721				27.125	0.0002871	-0.0008905	0.004706	0.00185	-0.001591	-0.001811	-0.002219	-0.002329			27.125	-0.003117	-0.0005031	-0.001907	0.0002205	0.00291	-0.001264	-0.003386	0.001803			27.125	0.0008914	0.0008187	-0.002474	0.0005482	-0.002488	0.002266	-0.001322	-0.003779
27.25	-0.001404	0.0008116	-0.0005736	0.001763	0.0008796	0.001808	-0.00373	-0.0009481				27.25	0.0001879	-0.001168	0.004904	0.001781	-0.001831	-0.001909	-0.002228	-0.002585			27.25	-0.002613	-0.000568	-0.001793	-0.0001619	0.002565	-0.00145	-0.003487	0.002092			27.25	0.0008437	0.000834	-0.002268	0.0004281	-0.002673	0.002141	-0.001468	-0.003715
27.375	-0.001159	0.0008097	-0.0005545	0.00188	0.0005672	0.001882	-0.003665	-0.001154				27.375	0.0002279	-0.00155	0.004732	0.001733	-0.002012	-0.001907	-0.002208	-0.002421			27.375	-0.002491	-0.0003124	-0.001479	-0.0004137	0.002382	-0.001321	-0.003349	0.002286			27.375	0.0006148	0.0008836	-0.001667	0.0007285	-0.002676	0.00217	-0.001221	-0.00355
27.5	-0.001115	0.000741	-0.001089	0.001794	0.0002983	0.001459	-0.003772	-0.001173				27.5	0.0001221	-0.001485	0.005131	0.001494	-0.001994	-0.001991	-0.002373	-0.00235			27.5	-0.002453	-9.207e-05	-0.002142	-0.0002125	0.002213	-0.0006969	-0.003431	0.002605			27.5	0.0002658	0.001161	-0.001841	0.0001811	-0.002421	0.002143	-0.001343	-0.003485
27.625	-0.001331	0.0007615	-0.001126	0.001174	0.0003088	0.001389	-0.003559	-0.0008899				27.625	0.0005064	-0.001715	0.005102	0.001404	-0.002337	-0.001968	-0.002519	-0.002406			27.625	-0.002296	7.673e-05	-0.002364	0.0001003	0.002096	-0.0007236	-0.003388	0.002947			27.625	0.0005605	0.001544	-0.001976	4.279e-05	-0.00226	0.0024	-0.0009276	-0.003479
27.75	-0.001088	0.0006023	-0.0011	0.001101	0.0004094	0.001319	-0.003588	-0.001153				27.75	0.0007954	-0.001989	0.005249	0.00134	-0.002072	-0.001492	-0.002865	-0.002065			27.75	-0.002106	0.0003867	-0.002181	-0.0002344	0.002056	-0.0008819	-0.003936	0.00315			27.75	0.0004985	0.001193	-0.001509	0.0002783	-0.002833	0.002292	-0.0005022	-0.003227
27.875	-0.001358	0.0007005	-0.001468	0.0007621	0.0008376	0.0009065	-0.003677	-0.001436				27.875	0.0006266	-0.00173	0.005632	0.001147	-0.002164	-0.001785	-0.002837	-0.001892			27.875	-0.002113	0.0004544	-0.002265	-0.0003946	0.0019	-0.000323	-0.003947	0.002887			27.875	0.0008618	0.001698	-0.001484	0.0003651	-0.002945	0.002428	-0.0001951	-0.003442
28	-0.001542	0.001013	-0.001069	0.001167	0.0009563	0.001069	-0.003361	-0.001382				28	0.0008678	-0.001757	0.005113	0.0005465	-0.002014	-0.002003	-0.002567	-0.002245			28	-0.002163	2.809e-05	-0.002548	-0.0004595	0.002164	-0.0003707	-0.003837	0.002708			28	0.000612	0.002047	-0.001538	0.0004834	-0.003135	0.002858	-0.0001656	-0.003462
28.125	-0.00156	0.001683	-0.001305	0.001039	0.00101	0.000774	-0.003488	-0.00139				28.125	0.001162	-0.001682	0.005679	0.001123	-0.001569	-0.002064	-0.002775	-0.002197			28.125	-0.002204	-8.349e-05	-0.003337	-0.0004891	0.002081	-0.0007808	-0.004151	0.00281			28.125	0.0008132	0.002408	-0.001451	0.0003394	-0.003108	0.003094	2.134e-05	-0.003356
28.25	-0.001402	0.001086	-0.001675	0.001091	0.0009225	0.0009018	-0.003978	-0.001627				28.25	0.00141	-0.001705	0.00537	0.001221	-0.001635	-0.002272	-0.002479	-0.001932			28.25	-0.002129	-6.537e-05	-0.003218	-0.0005777	0.001794	-0.0012	-0.004101	0.002955			28.25	0.001288	0.002079	-0.001524	0.0004767	-0.003382	0.003328	0.0005583	-0.003278
28.375	-0.0015	0.0006757	-0.001651	0.001383	0.0008424	0.0005322	-0.003661	-0.001607				28.375	0.001256	-0.00184	0.005742	0.001243	-0.001989	-0.002249	-0.002134	-0.001654			28.375	-0.001944	-0.0002399	-0.003077	-0.0008524	0.002097	-0.00113	-0.004064	0.002901			28.375	0.0008761	0.001949	-0.001282	0.0002392	-0.003504	0.003361	0.001238	-0.003504
28.5	-0.001691	0.0004282	-0.001369	0.0009247	0.001048	9.352e-05	-0.003759	-0.001229				28.5	0.001166	-0.001849	0.005763	0.00174	-0.002194	-0.001818	-0.001959	-0.001641			28.5	-0.002048	-0.0009103	-0.003184	-0.0005043	0.002047	-0.00123	-0.004128	0.002785			28.5	0.001038	0.002373	-0.00107	0.0003127	-0.003548	0.003444	0.001053	-0.003671
28.625	-0.001642	0.0005102	-0.001759	0.001121	0.001024	8.446e-05	-0.003709	-0.001411				28.625	0.001225	-0.001525	0.006036	0.001607	-0.001947	-0.001995	-0.001786	-0.001231			28.625	-0.002189	-0.0008531	-0.003221	-0.0007885	0.002331	-0.001364	-0.004053	0.002935			28.625	0.0007369	0.002561	-0.001028	0.000367	-0.003742	0.003361	0.0008358	-0.003759
28.75	-0.001931	0.0004344	-0.001663	0.0007969	0.001222	0.0003	-0.003564	-0.001432				28.75	0.001368	-0.0014	0.006033	0.001534	-0.002107	-0.002338	-0.001755	-0.001084			28.75	-0.002002	-0.0008007	-0.003101	-0.0003908	0.002142	-0.00121	-0.003887	0.00305			28.75	0.001033	0.002169	-0.001054	0.0001992	-0.00345	0.003638	0.001051	-0.003479
28.875	-0.001605	0.0001817	-0.002302	0.0006563	0.001192	8.732e-05	-0.004072	-0.001289				28.875	0.001806	-0.001383	0.005834	0.001277	-0.00207	-0.002111	-0.001579	-0.001002			28.875	-0.001923	-0.001071	-0.002859	-0.0006846	0.002503	-0.001219	-0.004069	0.002952			28.875	0.0009457	0.002398	-0.001276	0.0003432	-0.003443	0.003853	0.001292	-0.003135
29	-0.001404	0.0001884	-0.001953	0.000671	0.0009725	7.397e-05	-0.003791	-0.001568				29	0.001236	-0.001346	0.005875	0.001577	-0.001578	-0.00185	-0.001953	-0.0007497			29	-0.00193	-0.0009008	-0.002754	-0.0007904	0.001894	-0.001069	-0.004087	0.002167			29	0.0004632	0.002505	-0.001361	9.047e-05	-0.003419	0.00389	0.0008405	-0.002833
29.125	-0.001417	0.0003677	-0.001856	0.0008775	0.0008648	0.0001178	-0.003774	-0.001773				29.125	0.001105	-0.0009372	0.005977	0.001339	-0.002049	-0.001992	-0.00183	-0.0006935			29.125	-0.002036	-0.0009838	-0.002476	-0.0008438	0.0017	-0.001642	-0.00405	0.001982			29.125	-3.273e-05	0.001774	-0.001824	-7.833e-05	-0.003154	0.003956	0.0009598	-0.003118
29.25	-0.001597	7.919e-05	-0.001898	0.00106	0.0005205	-0.000194	-0.003877	-0.001817				29.25	0.001191	-0.0009825	0.005979	0.001342	-0.002284	-0.001868	-0.001723	-0.0002719			29.25	-0.001964	-0.000958	-0.00259	-0.000594	0.001875	-0.001621	-0.004192	0.002153			29.25	8.552e-05	0.001861	-0.002237	3.23e-05	-0.002792	0.004007	0.0008673	-0.003523
29.375	-0.001603	0.0002704	-0.001629	0.001268	0.0003755	-0.0008511	-0.003808	-0.002017				29.375	0.0009432	-0.0008838	0.005926	0.001513	-0.002305	-0.001563	-0.001813	-3.162e-05			29.375	-0.001988	-0.0007549	-0.002395	-0.0003117	0.001672	-0.001976	-0.003863	0.002447			29.375	0.000652	0.002421	-0.00206	-9.645e-05	-0.003233	0.003636	0.001149	-0.003543
29.5	-0.001252	0.0003095	-0.00192	0.0009648	0.0005129	-0.0004439	-0.003858	-0.002214				29.5	0.001201	-0.0004947	0.005599	0.001606	-0.002246	-0.001616	-0.001642	-9.885e-05			29.5	-0.001786	-0.0002971	-0.002438	0.0001804	0.001574	-0.001938	-0.003847	0.002258			29.5	0.0007607	0.002366	-0.001782	2.086e-05	-0.003245	0.003593	0.001352	-0.003616
29.625	-0.001497	0.0005751	-0.001844	0.0007035	0.0006759	-2.76e-05	-0.004164	-0.002441				29.625	0.001311	-0.0002238	0.005577	0.001634	-0.002173	-0.001889	-0.001409	-0.0002853			29.625	-0.002104	-0.0005117	-0.002584	0.0001413	0.001487	-0.001588	-0.003954	0.002459			29.625	0.0008446	0.002694	-0.001841	0.0004195	-0.003271	0.003837	0.001406	-0.003209
29.75	-0.001346	0.0006919	-0.001591	0.0006234	0.0005911	-0.0002503	-0.004687	-0.002027				29.75	0.001544	0.0001424	0.005424	0.00159	-0.002376	-0.002238	-0.00136	0.0001873			29.75	-0.002727	-0.0007349	-0.002785	-2.271e-05	0.001239	-0.002151	-0.004264	0.002607			29.75	0.0008275	0.002445	-0.001795	0.0008849	-0.002826	0.003708	0.0009817	-0.002951
29.875	-0.001297	0.0004416	-0.001975	0.0004693	0.0007417	0.0001126	-0.004539	-0.001691				29.875	0.001563	-0.0001514	0.005051	0.001166	-0.002564	-0.002283	-0.001395	-8.979e-05			29.875	-0.002646	-0.0008655	-0.002662	-0.0001419	0.001574	-0.001874	-0.003933	0.002586			29.875	0.0008513	0.002695	-0.001439	0.000491	-0.003025	0.003381	0.001294	-0.002949
30	-0.001288	0.0007201	-0.002189	0.0003415	0.000552	-1.568e-05	-0.004483	-0.001399				30	0.0009794	2.459e-05	0.004931	0.0007334	-0.002976	-0.002571	-0.001412	0.000377			30	-0.002331	-0.0008731	-0.002826	-8.851e-05	0.001957	-0.002024	-0.003723	0.002474			30	0.0004985	0.002628	-0.001274	0.0005883	-0.003136	0.003211	0.001187	-0.003177
30.125	-0.001326	0.0008898	-0.00202	0.0005094	0.0006593	3.248e-05	-0.004418	-0.001241				30.125	0.0008326	8.276e-05	0.005015	0.001318	-0.00289	-0.002634	-0.001427	0.0002588			30.125	-0.002459	-0.0009351	-0.002796	-0.0002211	0.001847	-0.002558	-0.003754	0.002434			30.125	0.0003211	0.003011	-0.001623	0.0008439	-0.003036	0.003358	0.001318	-0.003646
30.25	-0.0016	0.0007797	-0.00186	0.0003525	0.0005105	-6.098e-05	-0.004752	-0.00163				30.25	0.0008249	8.61e-05	0.005504	0.001131	-0.002852	-0.002285	-0.001088	0.0003756			30.25	-0.002774	-0.0007463	-0.002556	-0.0004442	0.001926	-0.002657	-0.00336	0.002059			30.25	0.0002028	0.00267	-0.001574	0.000594	-0.00295	0.003656	0.001475	-0.00392
30.375	-0.001839	0.001017	-0.001729	7.642e-05	0.0003755	0.0002409	-0.004661	-0.001372				30.375	0.0008125	0.0004924	0.005619	0.00108	-0.003025	-0.002378	-0.0009988	0.0005315			30.375	-0.00297	-0.000176	-0.002228	-0.000448	0.001669	-0.002579	-0.003091	0.002356			30.375	0.0001647	0.003103	-0.001658	0.0007399	-0.003366	0.003526	0.001784	-0.003777
30.5	-0.001693	0.00129	-0.001964	-5.328e-05	0.0005152	0.0002771	-0.004941	-0.001523				30.5	0.000999	0.001025	0.005175	0.001002	-0.002751	-0.00188	-0.001066	0.0007518			30.5	-0.002976	-1.387e-05	-0.00225	-0.00086	0.001695	-0.002313	-0.002875	0.002373			30.5	-3.273e-05	0.002819	-0.001376	0.0006722	-0.003244	0.003181	0.001574	-0.004099
30.625	-0.00124	0.001219	-0.001816	0.0002776	0.00012	0.0004521	-0.005615	-0.00125				30.625	0.0004787	0.000746	0.004864	0.001059	-0.003079	-0.001616	-0.001069	0.0006565			30.625	-0.003268	0.000256	-0.002403	-0.001399	0.001323	-0.002557	-0.003066	0.002026			30.625	-0.00013	0.002375	-0.001558	0.0005349	-0.003116	0.00299	0.001521	-0.003639
30.75	-0.00107	0.00114	-0.002185	0.0004946	0.000324	0.0005289	-0.005503	-0.001259				30.75	0.0004625	0.001096	0.004735	0.001318	-0.003479	-0.001599	-0.001272	0.0005773			30.75	-0.003356	0.0006518	-0.002765	-0.0017	0.0009305	-0.002326	-0.00315	0.002089			30.75	0.0003068	0.001854	-0.001644	0.0002564	-0.003284	0.003068	0.001758	-0.002993
30.875	-0.0008058	0.001178	-0.002198	-1.132e-05	0.0007255	0.0002041	-0.005503	-0.00108				30.875	0.0009742	0.001497	0.004442	0.001499	-0.003916	-0.001841	-0.001346	0.0006975			30.875	-0.002991	0.0006871	-0.002523	-0.001253	0.0006578	-0.002867	-0.003008	0.002302			30.875	0.0003478	0.001526	-0.001748	0.0001992	-0.003373	0.002898	0.001449	-0.003172
31	-0.0006823	0.001078	-0.00205	5.735e-05	0.0009158	0.0003753	-0.005548	-0.001119				31	0.0008287	0.00187	0.004342	0.001225	-0.004021	-0.001788	-0.001805	0.0005568			31	-0.003127	0.000854	-0.002098	-0.00103	0.001041	-0.003257	-0.00267	0.002054			31	0.0001971	0.001254	-0.001693	0.0004662	-0.003287	0.003086	0.001325	-0.00296
31.125	-0.0008464	0.001113	-0.001577	0.0001088	0.0007642	0.0001555	-0.005902	-0.0008694				31.125	0.0007329	0.002095	0.00433	0.001093	-0.004105	-0.001699	-0.001715	0.0009631			31.125	-0.003138	0.0007834	-0.002261	-0.00119	0.001134	-0.00321	-0.002761	0.002065			31.125	0.0003535	0.001413	-0.001782	0.0004853	-0.00332	0.002884	0.001319	-0.002753
31.25	-0.0008097	0.001072	-0.001613	-0.0002001	0.0009105	0.0001608	-0.006045	-0.0008298				31.25	0.001205	0.001755	0.004525	0.001025	-0.00394	-0.001386	-0.00163	0.000492			31.25	-0.00315	0.0007739	-0.002436	-0.0009268	0.000941	-0.003047	-0.003252	0.001691			31.25	0.0001561	0.001266	-0.002042	0.0004882	-0.002836	0.002719	0.001309	-0.002781
31.375	-9.106e-05	0.0008569	-0.001972	-0.0005249	0.001083	0.0003524	-0.005501	-0.0004531				31.375	0.001043	0.001889	0.004431	0.001066	-0.003828	-0.001471	-0.00178	0.0004023			31.375	-0.002605	0.0005354	-0.002456	-0.001058	0.001028	-0.00296	-0.003654	0.001599			31.375	0.0004679	0.001357	-0.002057	-0.0001832	-0.002848	0.002735	0.001619	-0.002397
31.5	-0.0004473	0.001317	-0.001696	-0.0001606	0.0009077	0.0004335	-0.006122	-0.0001489				31.5	0.001355	0.0022	0.004512	0.001417	-0.00388	-0.001418	-0.001923	0.0005606			31.5	-0.002788	0.0006451	-0.002094	-0.001278	0.001308	-0.002636	-0.003881	0.001527			31.5	0.0002476	0.001218	-0.001998	-0.0001174	-0.003081	0.002639	0.001667	-0.001719
31.625	-0.0007143	0.001576	-0.001416	-0.0001124	0.001015	0.0003968	-0.006345	-7.786e-05				31.625	0.001586	0.002185	0.004059	0.001678	-0.004006	-0.001142	-0.00225	0.000646			31.625	-0.00323	0.0001645	-0.001754	-0.001513	0.001468	-0.002743	-0.003909	0.001877			31.625	3.116e-05	0.0013	-0.002105	6.55e-06	-0.002998	0.002597	0.001509	-0.00175
31.75	-0.0007009	0.001563	-0.001432	-0.000368	0.0003917	0.000475	-0.00625	0.0002063				31.75	0.001364	0.002197	0.003905	0.002051	-0.003973	-0.001004	-0.002221	0.000387			31.75	-0.003267	0.0002636	-0.002127	-0.001697	0.001818	-0.002297	-0.004428	0.00196			31.75	3.689e-05	0.001465	-0.001719	0.0004853	-0.00295	0.002618	0.001474	-0.001616
31.875	-0.0006466	0.001251	-0.001268	-0.0004786	0.0002044	0.0003319	-0.006547	0.0003165				31.875	0.001769	0.001884	0.004069	0.002399	-0.004228	-0.0009598	-0.002263	0.0003255			31.875	-0.003068	-1.483e-05	-0.002097	-0.001764	0.001549	-0.002323	-0.00416	0.002399			31.875	-0.0002835	0.001049	-0.001475	0.0005501	-0.002792	0.002706	0.001408	-0.001162
32	-0.0004916	0.001023	-0.001213	-5.09e-05	0.00018	0.0004116	-0.00676	0.0004223				32	0.001763	0.001425	0.00386	0.002089	-0.004139	-0.0009669	-0.002348	2.322e-05			32	-0.003219	0.0002017	-0.002403	-0.001573	0.001402	-0.002364	-0.003723	0.002507			32	6.263e-05	0.001226	-0.001642	0.0006436	-0.002615	0.003469	0.001096	-0.0009362
32.125	-0.0003676	0.001329	-0.001198	-5.519e-05	5.987e-05	0.0002218	-0.006704	-0.0002719				32.125	0.001604	0.001453	0.003728	0.002151	-0.003816	-0.0007213	-0.002548	0.0002998			32.125	-0.003471	0.0001292	-0.00275	-0.00186	0.001503	-0.002558	-0.003651	0.002085			32.125	-2.796e-05	0.001674	-0.001157	0.001033	-0.002114	0.004026	0.0008539	-0.001123
32.25	-9.058e-05	0.001273	-0.000597	0.0001394	5.653e-05	-4.429e-05	-0.006749	-0.0006138				32.25	0.001474	0.001655	0.003684	0.001917	-0.004273	-0.0005349	-0.00238	8.044e-05			32.25	-0.00375	5.384e-05	-0.002778	-0.001807	0.001558	-0.002039	-0.003795	0.002013			32.25	0.0001971	0.001662	-0.001455	0.0009803	-0.001778	0.003909	0.0007843	-0.001101
32.375	-0.0002775	0.0009966	-0.0005602	-0.0002116	0.0002277	-8.942e-07	-0.006441	-0.0007822				32.375	0.001509	0.002309	0.003308	0.00155	-0.003915	-0.0002803	-0.002202	0.0002054			32.375	-0.003155	-1.387e-05	-0.002489	-0.002404	0.001558	-0.001683	-0.003899	0.002238			32.375	0.0007102	0.001635	-0.001635	0.001345	-0.001479	0.003559	0.000522	-0.001158
32.5	-0.0003242	0.001156	-0.0002231	-0.0002044	0.0002492	3.821e-05	-0.006588	-0.0007497				32.5	0.001703	0.002647	0.00316	0.002334	-0.004043	-0.0003628	-0.002393	-3.4e-05			32.5	-0.002491	0.0002293	-0.002598	-0.002469	0.001742	-0.001858	-0.003871	0.002353			32.5	0.0004775	0.001621	-0.001512	0.001336	-0.001596	0.003331	7.284e-05	-0.0009648
32.625	-0.0003862	0.001187	0.0003243	-0.0001067	0.0003264	0.0002552	-0.006992	-0.0006143				32.625	0.001467	0.002515	0.003389	0.002579	-0.004115	-0.0005893	-0.002771	8.95e-05			32.625	-0.002471	0.0004115	-0.0028	-0.002391	0.001528	-0.001853	-0.004009	0.002843			32.625	0.0004193	0.0009265	-0.001344	0.0009431	-0.001121	0.00324	-1.204e-05	-0.0006587
32.75	-5.482e-05	0.001058	0.0004063	-0.0006293	0.0002177	0.0002976	-0.006759	-0.0006305				32.75	0.001583	0.002426	0.003585	0.002691	-0.004295	-0.0006503	-0.002487	0.0001467			32.75	-0.002308	0.0004477	-0.002209	-0.002347	0.001388	-0.001976	-0.004351	0.002873			32.75	7.599e-05	0.001106	-0.001984	0.001371	-0.001112	0.002908	0.0004495	-0.0006873
32.875	3.673e-05	0.0008254	0.0007782	-6.472e-05	0.0002349	0.0002275	-0.006934	-0.0004212				32.875	0.001527	0.002381	0.003384	0.002539	-0.003916	-0.0004133	-0.002627	-0.0001894			32.875	-0.002551	0.0007176	-0.00178	-0.002146	0.001151	-0.001589	-0.004618	0.002716			32.875	0.0001389	0.001202	-0.002048	0.001275	-0.0008981	0.002898	7.57e-05	-0.0008828
33	0.0003328	0.0003572	0.0008459	-0.0001181	0.0006311	9.829e-05	-0.00689	-0.0003635				33	0.00127	0.002831	0.003015	0.002505	-0.004176	-0.0003847	-0.002463	-0.0001623			33	-0.002272	0.0007014	-0.002271	-0.002734	0.0009773	-0.001256	-0.004345	0.00279			33	0.0003125	0.001507	-0.002033	0.0009221	-0.0004041	0.003036	-9.596e-05	-0.0005242
33.125	6.201e-05	0.0006218	0.001069	-0.0006965	0.001034	0.000114	-0.006754	-0.0001804				33.125	0.001623	0.002619	0.003417	0.001921	-0.00435	-0.0003952	-0.002349	-0.0001036			33.125	-0.00182	0.0003371	-0.002477	-0.00263	0.0009506	-0.0008905	-0.004343	0.002872			33.125	0.0005023	0.001543	-0.002016	0.0008219	-0.000572	0.002568	-0.0001484	-0.0003411
33.25	-0.0007152	0.0002485	0.0007425	-0.0003089	0.001334	0.0005756	-0.006505	-2.112e-05				33.25	0.001367	0.002797	0.003207	0.001914	-0.004442	-0.0006055	-0.002082	-9.122e-05			33.25	-0.001758	-4.058e-05	-0.002312	-0.002802	0.001017	-0.00111	-0.004551	0.002938			33.25	0.0003764	0.001174	-0.001886	0.001163	-0.0009535	0.002664	-0.0001885	-3.21e-05
33.375	-0.000577	0.0002122	0.001139	-0.0004977	0.001245	0.0003434	-0.006108	-0.0001503				33.375	0.001567	0.002713	0.003636	0.002217	-0.004597	-0.0004085	-0.002098	-0.000538			33.375	-0.001743	2.332e-05	-0.001954	-0.002972	0.0008952	-0.000509	-0.004664	0.00272			33.375	0.0001408	0.0008578	-0.00191	0.0008591	-0.0006321	0.002584	-0.0001732	0.0004075
33.5	-0.00034	-7.531e-05	0.001298	-0.0009273	0.001376	0.0003386	-0.006229	0.0001181				33.5	0.001094	0.002474	0.00342	0.002131	-0.0045	-0.0001677	-0.002144	-5.498e-05			33.5	-0.002074	-9.875e-05	-0.002419	-0.003056	0.0005004	-0.0003192	-0.004569	0.002849			33.5	-8.042e-05	0.001091	-0.001861	0.0005282	-0.0006368	0.002743	5.281e-05	0.0004753
33.625	-0.0005631	-0.0004663	0.001773	-0.001082	0.001387	0.000454	-0.006043	-7.769e-06				33.625	0.00158	0.002531	0.003226	0.002377	-0.004494	-0.0001901	-0.0017	-0.0002419			33.625	-0.001954	-0.0007596	-0.002425	-0.003568	0.0006435	-0.0004527	-0.004111	0.002772			33.625	5.596e-05	0.001148	-0.001877	0.0002011	-0.0003965	0.00222	-0.0003649	0.0006307
33.75	-0.0006242	-0.0006265	0.001818	-0.001325	0.001356	0.0005046	-0.006195	0.0001434				33.75	0.001088	0.002431	0.003318	0.002726	-0.004398	-4.614e-05	-0.001705	-0.0001823			33.75	-0.002631	-0.0006481	-0.002669	-0.003121	0.0005386	-0.0004575	-0.004493	0.00258			33.75	-6.039e-05	0.001015	-0.001917	2.753e-05	-0.0006483	0.002488	-0.0003725	0.0003198
33.875	-0.0003862	-0.0005469	0.002103	-0.001601	0.001052	0.0004073	-0.006109	0.0003117				33.875	0.001037	0.002495	0.003276	0.002179	-0.004191	0.0003158	-0.001621	-0.0001928			33.875	-0.002857	-0.001148	-0.00227	-0.00284	0.0004032	-0.0001008	-0.004288	0.002324			33.875	0.0004575	0.0003419	-0.001968	-0.0002376	-0.0008609	0.002617	-0.000302	0.0004238
34	2.672e-05	-0.0007872	0.002089	-0.001046	0.00131	0.0004907	-0.005766	1.035e-05				34	0.0004706	0.002934	0.003573	0.002428	-0.004216	0.0003978	-0.001769	-0.0004131			34	-0.002608	-0.00138	-0.002671	-0.00308	0.0002849	-0.0003278	-0.004027	0.002107			34	0.0003487	-0.0001645	-0.001882	0.0003585	-0.0008362	0.002781	-2.157e-05	0.0007194
34.125	0.0002155	-0.0006523	0.002297	-0.0006875	0.001718	0.000609	-0.006028	-0.0004212				34.125	0.0004334	0.003001	0.003551	0.002874	-0.004177	0.0003759	-0.001833	-0.0001961			34.125	-0.00281	-0.001311	-0.003015	-0.003302	0.0005157	0.0002625	-0.003689	0.002433			34.125	5.024e-05	-8.919e-05	-0.001788	0.0004376	-0.001317	0.002457	-4.541e-05	0.000543
34.25	0.0007963	-0.0009575	0.002314	-0.0008644	0.001597	0.0009428	-0.006074	-0.0002605				34.25	0.000773	0.003066	0.003489	0.002539	-0.004234	0.0002166	-0.001911	6.232e-05			34.25	-0.002816	-0.001175	-0.003075	-0.003564	0.0004814	0.0001967	-0.003215	0.002835			34.25	0.0002686	-0.0005279	-0.00201	0.0006369	-0.001407	0.002422	-0.0004927	9.283e-05
34.375	0.0003257	-0.0009036	0.002305	-0.001213	0.001832	0.0009862	-0.005875	-0.0003244				34.375	0.0008578	0.003237	0.003263	0.002433	-0.00422	1.108e-05	-0.001915	-0.0001127			34.375	-0.0024	-0.000918	-0.003078	-0.003417	0.0008123	0.0001414	-0.003421	0.002935			34.375	0.0005166	-0.000485	-0.002243	0.0006722	-0.002021	0.002567	-0.0005814	-0.0002724
34.5	0.0004907	-0.001145	0.002043	-0.00103	0.002023	0.001084	-0.005817	-0.0005428				34.5	0.0008693	0.003396	0.003112	0.001849	-0.004022	-0.0001549	-0.002213	0.0001238			34.5	-0.001937	-0.001074	-0.003401	-0.003671	0.0007455	0.0007117	-0.002753	0.002879			34.5	0.0005738	-0.0004115	-0.002397	0.0001601	-0.002019	0.002793	-0.000837	5.754e-05
34.625	0.000442	-0.00119	0.001928	-0.000924	0.001835	0.001418	-0.00592	0.0001453				34.625	0.0008907	0.003011	0.002706	0.001859	-0.003816	-0.0002388	-0.001647	0.0001911			34.625	-0.001901	-0.001319	-0.003774	-0.003295	0.0005414	0.0009005	-0.002822	0.002476			34.625	0.0005976	-0.0006671	-0.002302	-0.000127	-0.002311	0.003358	-0.0005785	0.0006746
34.75	0.0006514	-0.001621	0.002032	-0.001044	0.001526	0.001339	-0.005912	-0.0001193				34.75	0.001543	0.003046	0.002259	0.001353	-0.003788	0.0002228	-0.001734	7.485e-06			34.75	-0.001788	-0.001518	-0.003955	-0.003304	0.001126	0.001201	-0.002791	0.003033			34.75	0.0007712	-0.0004955	-0.002378	-5.925e-05	-0.001959	0.00382	-0.0007311	0.000315
34.875	0.0008683	-0.001312	0.002461	-0.001009	0.001268	0.001345	-0.005987	-0.0001995				34.875	0.001955	0.003102	0.002169	0.001426	-0.003842	-0.0001158	-0.001482	0.0002492			34.875	-0.001575	-0.001924	-0.004123	-0.003531	0.00116	0.001041	-0.002798	0.002672			34.875	0.000859	-0.0001626	-0.002581	0.0002373	-0.001662	0.00399	-0.0004784	0.00083
35	0.001137	-0.001054	0.002045	-0.00148	0.0008309	0.001617	-0.006322	2.561e-05				35	0.002108	0.003173	0.002001	0.001073	-0.004176	5.356e-06	-0.001612	-8.502e-05			35	-0.001678	-0.001426	-0.004386	-0.003428	0.0009582	0.001159	-0.002924	0.002872			35	0.001221	-0.000258	-0.002917	4.47e-05	-0.001612	0.004096	-0.0003334	0.0009769
35.125	0.000608	-0.001098	0.00198	-0.001491	0.001354	0.001637	-0.006039	-0.0002948				35.125	0.002223	0.002905	0.001727	0.0008326	-0.004183	0.0001899	-0.001324	-5.498e-05			35.125	-0.002065	-0.001384	-0.004216	-0.00319	0.0009105	0.000787	-0.003208	0.002484			35.125	0.0008017	-0.0005327	-0.003409	6.949e-05	-0.001381	0.004226	-0.0004908	0.0008558
35.25	0.0009561	-0.001322	0.001655	-0.001745	0.001285	0.001497	-0.005602	-0.0001189				35.25	0.002717	0.002917	0.00156	0.001129	-0.004152	8.07e-05	-0.001381	-0.0005147			35.25	-0.001896	-0.001075	-0.004332	-0.003384	0.0008886	0.0005715	-0.002906	0.002967			35.25	0.0004164	-0.0001397	-0.003377	0.0003413	-0.001592	0.004434	-0.0004975	0.0006145
35.375	0.000895	-0.001585	0.001782	-0.002024	0.001203	0.001212	-0.00524	-0.0002266				35.375	0.002695	0.002725	0.001229	0.001649	-0.004217	0.0002657	-0.001274	-0.0003926			35.375	-0.001996	-0.001244	-0.004688	-0.003344	0.001015	0.0005524	-0.002995	0.002612			35.375	0.0008151	-0.0006328	-0.003397	-0.0001975	-0.001936	0.004562	-0.0005661	0.0004533
35.5	0.0007987	-0.001797	0.001826	-0.001755	0.001444	0.001166	-0.00484	-0.0003196				35.5	0.002803	0.002902	0.001633	0.001559	-0.00461	0.0003749	-0.001187	-0.0007178			35.5	-0.001934	-0.001033	-0.004491	-0.003211	0.0009801	0.0004809	-0.002898	0.002888			35.5	0.001003	-0.0007015	-0.003728	0.0005072	-0.001245	0.004367	-0.0006272	0.0003122
35.625	0.001244	-0.001954	0.001502	-0.002046	0.001731	0.001609	-0.004891	-0.0003597				35.625	0.003188	0.002839	0.001087	0.001952	-0.004687	0.0001131	-0.001029	-0.0009424			35.625	-0.002018	-0.0008607	-0.004813	-0.003594	0.0007646	0.001229	-0.002639	0.0028			35.625	0.000775	-0.0005727	-0.003599	0.0002335	-0.001252	0.004244	-0.0007855	0.000543
35.75	0.001982	-0.001704	0.001334	-0.001849	0.001981	0.001558	-0.004931	-0.0004422				35.75	0.003374	0.003007	0.001102	0.001873	-0.004676	0.0003077	-0.001286	-0.0009872			35.75	-0.002156	-0.001006	-0.004539	-0.003486	0.0004785	0.001388	-0.002376	0.002849			35.75	0.0007397	-0.0001474	-0.004295	5.233e-05	-0.0007513	0.004143	-6.353e-05	-0.0001151
35.875	0.001651	-0.001952	0.0009332	-0.001904	0.002266	0.001448	-0.004664	-0.0003549				35.875	0.003171	0.002824	0.0005814	0.001448	-0.004852	0.000415	-0.001691	-0.0007817			35.875	-0.001988	-0.001109	-0.004282	-0.003859	0.0003526	0.001157	-0.002171	0.002699			35.875	0.0004098	-0.0004382	-0.004315	-5.925e-05	-0.0002544	0.003841	-4.351e-05	-0.0003306
36	0.002156	-0.001752	0.00115	-0.001992	0.002415	0.00143	-0.004446	-0.0003525				36	0.003034	0.00255	0.0004431	0.00176	-0.004814	0.0001088	-0.001531	-0.0008866			36	-0.002175	-0.001216	-0.004329	-0.003839	0.0003593	0.001501	-0.001785	0.002849			36	0.0006224	-0.000566	-0.004067	0.0002822	-0.000366	0.003266	-0.0002276	-0.0005366
36.125	0.001912	-0.001564	0.001378	-0.0017	0.002457	0.001669	-0.004299	-0.0005638				36.125	0.002887	0.002322	0.0002257	0.001389	-0.00486	0.000125	-0.001168	-0.00118			36.125	-0.001426	-0.001193	-0.004459	-0.003763	0.0003698	0.001894	-0.001788	0.002947			36.125	0.000261	-0.0004926	-0.004286	8.284e-05	-0.0005195	0.003261	-0.0003372	-0.0003602
36.25	0.00196	-0.001698	0.001545	-0.001664	0.001909	0.001711	-0.004267	-0.0005657				36.25	0.003381	0.002682	9.122e-05	0.001668	-0.005092	0.0003787	-0.001206	-0.001596			36.25	-0.001351	-0.001375	-0.004553	-0.003652	0.0002572	0.002219	-0.001949	0.00335			36.25	4.547e-05	-0.0003543	-0.004248	6.55e-06	-0.0007332	0.003303	6.084e-06	-0.0007359
36.375	0.001746	-0.002019	0.001416	-0.001675	0.001969	0.001928	-0.004391	-0.0004274				36.375	0.003223	0.002773	-0.000162	0.00159	-0.004884	0.0002915	-0.001515	-0.001537			36.375	-0.001359	-0.001318	-0.004295	-0.003707	0.0004775	0.002707	-0.002356	0.003142			36.375	-0.0001596	-0.000588	-0.00405	8.952e-05	-0.0008667	0.003304	-0.0003611	-0.0007397
36.5	0.001905	-0.002163	0.001166	-0.001113	0.001847	0.002067	-0.004023	-0.0004531				36.5	0.00295	0.003131	-0.0004467	0.001867	-0.005018	0.0001212	-0.001485	-0.001273			36.5	-0.001342	-0.00158	-0.004321	-0.003756	0.0006406	0.003012	-0.002336	0.003259			36.5	-6.516e-05	-0.0004468	-0.004003	-0.0001193	-0.000984	0.003265	-0.0002314	-0.0003888
36.625	0.001628	-0.001727	0.001489	-0.0008682	0.002594	0.002397	-0.003954	-0.0003945				36.625	0.003213	0.003166	-0.0008324	0.001601	-0.005089	0.0002476	-0.001649	-0.001103			36.625	-0.001363	-0.001354	-0.004305	-0.003863	4.171e-05	0.002911	-0.002002	0.002756			36.625	-0.0003398	-0.0004049	-0.004389	0.0001382	-0.0009086	0.003452	-0.0001522	-0.0003516
36.75	0.001242	-0.001992	0.001338	-0.001021	0.002596	0.002375	-0.003838	-0.0007869				36.75	0.003376	0.002819	-0.0005053	0.001977	-0.005493	-0.0003308	-0.001713	-0.0008823			36.75	-0.001365	-0.00128	-0.003929	-0.00343	-0.0001395	0.003323	-0.002166	0.00273			36.75	-0.0004342	-0.0006786	-0.00425	0.000264	-0.0007494	0.003689	2.325e-05	-0.0004193
36.875	0.001221	-0.00215	0.0009327	-0.0009879	0.002664	0.001805	-0.00392	-0.0007898				36.875	0.003269	0.002454	-0.0007928	0.001858	-0.005117	-6.088e-06	-0.001755	-0.001314			36.875	-0.001238	-0.001598	-0.003921	-0.003713	-0.0005839	0.003528	-0.002179	0.002465			36.875	-0.0002683	-0.0003858	-0.004784	0.0002164	-0.0004585	0.003569	0.0003055	0.0001062
37	0.001368	-0.001995	0.0007038	-0.0007466	0.00202	0.001679	-0.00402	-0.00104				37	0.002671	0.002356	-0.0007757	0.001475	-0.005363	-0.0002149	-0.001768	-0.001535			37	-0.0009858	-0.001331	-0.003932	-0.003947	-0.0005667	0.003186	-0.002229	0.002379			37	-0.0001806	-0.0002227	-0.004346	0.000264	-0.0001219	0.004119	0.0001892	-0.0006444
37.125	0.0014	-0.002005	0.0008583	-0.0007323	0.001938	0.001165	-0.004056	-0.00131				37.125	0.002779	0.00226	-0.001054	0.001519	-0.005241	-0.0002574	-0.001335	-0.001511			37.125	-0.0009849	-0.001345	-0.004103	-0.003794	-0.0004981	0.003324	-0.002511	0.002732			37.125	8.648e-05	-2.408e-06	-0.004269	0.0002869	7.175e-05	0.003999	-0.0005346	-0.0007397
37.25	0.001504	-0.001813	0.0008436	-0.0009268	0.001852	0.001021	-0.004089	-0.0008613				37.25	0.002389	0.002116	-0.001266	0.001438	-0.005305	-0.0005816	-0.001069	-0.001206			37.25	-0.0006282	-0.001233	-0.004448	-0.003461	-0.0003007	0.003004	-0.002534	0.002811			37.25	0.0002047	-0.0002713	-0.0042	0.0005606	-0.0003002	0.004226	-0.0007302	-0.0008675
37.375	0.001933	-0.001802	0.0006724	-0.0008663	0.001719	0.00118	-0.004018	-0.0006744				37.375	0.00248	0.002575	-0.001436	0.002092	-0.005127	-0.0005235	-0.0007308	-0.00128			37.375	-0.0006492	-0.0008951	-0.004186	-0.003445	-0.0003045	0.002883	-0.002585	0.002761			37.375	0.0004546	-0.0005651	-0.004348	0.0002574	-0.0002258	0.004094	-0.001014	-0.0007235
37.5	0.001914	-0.002219	0.0006805	-0.001008	0.001376	0.001059	-0.00418	-0.0004136				37.5	0.002499	0.002772	-0.001685	0.002084	-0.005099	-0.000739	-0.0009549	-0.0009715			37.5	-0.0006864	-0.000608	-0.004687	-0.0035	-0.0002663	0.002879	-0.002444	0.003051			37.5	0.0004641	-0.0003038	-0.004431	0.0002984	0.0002701	0.003938	-0.0008551	-0.0008227
37.625	0.00179	-0.002163	0.0005217	-0.001324	0.001027	0.0006309	-0.004117	-0.0002018				37.625	0.002284	0.003017	-0.001787	0.001773	-0.005282	-0.0005463	-0.001231	-0.001152			37.625	-0.0007093	-0.0002723	-0.004757	-0.003384	-0.0001595	0.002952	-0.002217	0.003464			37.625	-1.747e-05	-7.966e-05	-0.004446	0.0004719	-5.032e-05	0.003651	-0.0004421	-0.0007598
37.75	0.002015	-0.002167	0.0003977	-0.00124	0.0008223	0.0003057	-0.004535	-0.0001413				37.75	0.002259	0.003209	-0.001953	0.00181	-0.005222	-0.0002555	-0.001354	-0.001189			37.75	-0.0007541	-0.0004545	-0.004802	-0.003557	-0.0003951	0.002939	-0.002015	0.003426			37.75	0.0004193	8.533e-05	-0.004474	0.0002497	9.654e-05	0.003545	-0.0007578	-0.001022
37.875	0.002356	-0.002144	0.0005079	-0.0008405	0.00113	0.0001913	-0.004838	-0.0001351				37.875	0.002124	0.003335	-0.002091	0.002028	-0.005471	9.071e-05	-0.001811	-0.001146			37.875	-0.001136	-4.153e-05	-0.004602	-0.003542	-0.0003016	0.003156	-0.002122	0.002932			37.875	0.0004718	9.201e-05	-0.004645	0.0002822	0.0002644	0.002931	-0.0009733	-0.001224
38	0.002401	-0.001872	0.0007983	-0.0005392	0.001171	0.0001298	-0.004605	-0.0005285				38	0.002238	0.003208	-0.002226	0.001953	-0.005289	-0.0003041	-0.002211	-0.001039			38	-0.00122	-1.769e-05	-0.004222	-0.003565	6.174e-05	0.003374	-0.002245	0.002686			38	0.000837	7.129e-06	-0.004688	0.0004052	0.0004017	0.002308	-0.001287	-0.001142
38.125	0.002301	-0.002024	0.0009003	-0.000502	0.001364	-4.286e-05	-0.004793	-0.0007512				38.125	0.002509	0.003234	-0.002553	0.001723	-0.005415	-6.045e-05	-0.002445	-0.001123			38.125	-0.0014	0.000339	-0.004481	-0.003332	-0.000109	0.003639	-0.002192	0.002771			38.125	0.0008904	0.0003381	-0.004757	0.0002774	0.0003779	0.002517	-0.00145	-0.001182
38.25	0.002376	-0.00202	0.0009256	-0.0006856	0.001712	0.0001965	-0.00468	-0.0006362				38.25	0.002458	0.0034	-0.002436	0.001591	-0.005849	5.685e-05	-0.00213	-0.0009734			38.25	-0.001331	0.0001492	-0.004768	-0.002879	-0.0003913	0.003721	-0.001939	0.002824			38.25	0.00094	0.0008263	-0.004402	0.000203	0.0007813	0.002339	-0.001636	-0.001211
38.375	0.002232	-0.001787	0.0007916	-0.0004805	0.001373	7.588e-05	-0.004184	-7.405e-05				38.375	0.002621	0.003141	-0.002529	0.00164	-0.005876	0.0004088	-0.002148	-0.0006677			38.375	-0.001404	8.531e-05	-0.004433	-0.003301	-0.0004075	0.003975	-0.001688	0.003044			38.375	0.0004451	0.0007024	-0.004633	0.0003909	0.0008108	0.002389	-0.001653	-0.0008923
38.5	0.002566	-0.00165	0.0008297	-0.0002249	0.001388	-8.005e-05	-0.004285	-0.0004264				38.5	0.00227	0.003364	-0.002816	0.001473	-0.006287	0.0004388	-0.002176	-0.0006558			38.5	-0.001462	0.0007681	-0.00461	-0.003409	-0.0002291	0.004055	-0.0015	0.003115			38.5	0.0002524	0.0008349	-0.004742	0.000367	0.0006344	0.002366	-0.001815	-0.001063
38.625	0.002162	-0.001581	0.0005379	-0.0002326	0.001528	-0.0003776	-0.004581	-0.0004093				38.625	0.002331	0.003506	-0.002728	0.001653	-0.006606	0.0002957	-0.001899	-3.482e-06			38.625	-0.001496	0.0006918	-0.004839	-0.003407	-0.0002511	0.003908	-0.001719	0.003038			38.625	0.0004794	0.0008206	-0.005116	0.0001343	0.000355	0.002603	-0.001835	-0.0005547
38.75	0.002248	-0.001348	0.0002656	-1.513e-05	0.001482	-0.000595	-0.004322	3.133e-05				38.75	0.002579	0.003428	-0.002283	0.002453	-0.006804	0.0005718	-0.001671	0.000151			38.75	-0.000981	0.0008807	-0.004447	-0.00323	-0.0003426	0.003564	-0.00179	0.003159			38.75	0.0005643	0.001174	-0.004687	-0.000311	0.0002663	0.001946	-0.001975	-0.0004803
38.875	0.002399	-0.001492	1.005e-05	-9.667e-05	0.001781	-0.0003194	-0.004639	7.902e-05				38.875	0.002441	0.003751	-0.002092	0.002452	-0.006501	0.000517	-0.001839	0.0003141			38.875	-0.001204	0.0005154	-0.004035	-0.003394	-0.0002396	0.003753	-0.001593	0.002995			38.875	0.0003993	0.001472	-0.004438	-0.000806	0.0007651	0.001656	-0.001654	-0.0002953
39	0.002872	-0.001531	0.0001288	-0.0003494	0.002232	-0.0004911	-0.00432	-0.0001594				39	0.002337	0.003721	-0.001843	0.002267	-0.006534	0.0001732	-0.00181	0.0003961			39	-0.0008962	0.0003743	-0.004593	-0.00355	-0.0004428	0.003436	-0.001502	0.002955			39	0.000137	0.00114	-0.004914	-0.0007726	0.0006773	0.001442	-0.00165	-0.0003487
39.125	0.003422	-0.001553	0.0001021	-0.0001792	0.002123	-0.000575	-0.00404	-0.0001446				39.125	0.002516	0.003954	-0.001977	0.002127	-0.00656	0.0004464	-0.00203	0.0004767			39.125	-0.0005605	0.0001378	-0.005087	-0.003347	-0.0003855	0.003229	-0.001433	0.003026			39.125	0.0003335	0.00107	-0.004816	-0.0007449	0.0005829	0.00128	-0.001745	-0.0005414
39.25	0.002862	-0.001446	-6.004e-05	-0.0003513	0.002032	-0.0003542	-0.003792	-0.000271				39.25	0.002385	0.00419	-0.001783	0.002444	-0.00626	0.0004293	-0.002222	0.0002292			39.25	-0.0001676	0.0001616	-0.005118	-0.00299	-0.0002062	0.003034	-0.001567	0.003005			39.25	0.0001637	0.001168	-0.00484	-0.0009614	0.0008433	0.001607	-0.001953	-0.0006005
39.375	0.002851	-0.001126	6.298e-05	-0.0005039	0.001963	-0.0004253	-0.003822	-0.0007664				39.375	0.002513	0.004443	-0.001698	0.002698	-0.006578	0.0005647	-0.002323	-0.0001179			39.375	-0.0001323	-2.428e-06	-0.005186	-0.002606	0.0002477	0.003252	-0.001683	0.002774			39.375	-0.0002225	0.0008015	-0.004642	-0.0008546	0.0007307	0.001945	-0.001974	-0.0004632
39.5	0.002614	-0.001151	-0.0003008	-0.0007194	0.001955	-0.0004014	-0.003845	0.0001024				39.5	0.002276	0.004189	-0.001533	0.002546	-0.006536	0.001087	-0.002049	-4.544e-05			39.5	-0.0001637	0.0001072	-0.005221	-0.003154	8.331e-06	0.003316	-0.001673	0.003029			39.5	-0.0001767	0.0007872	-0.004872	-0.0009347	0.0005972	0.001302	-0.001861	-0.0005519
39.625	0.002364	-0.001014	-0.0001564	-0.000399	0.002023	-0.0005326	-0.00379	-0.0001704				39.625	0.002652	0.0043	-0.001494	0.002775	-0.006517	0.0008083	-0.001963	-0.0001661			39.625	-0.0001227	0.0003857	-0.005256	-0.003291	-0.0002291	0.002852	-0.001646	0.002995			39.625	0.000117	0.000586	-0.004797	-0.001448	0.00017	0.0009195	-0.001854	-0.0003049
39.75	0.002542	-0.000895	1.434e-05	-0.000533	0.002121	-0.0007982	-0.003984	-0.0001556				39.75	0.003114	0.004133	-0.001397	0.002874	-0.006659	0.001503	-0.002405	-0.0005623			39.75	-0.0004956	0.0001378	-0.005264	-0.003661	3.789e-05	0.003137	-0.001014	0.00312			39.75	5.596e-05	5.577e-05	-0.004468	-0.001392	-0.0002191	0.0008575	-0.002062	-0.0003668
39.875	0.002616	-0.001093	0.0002547	-0.0007356	0.001794	-0.0004544	-0.004509	0.0005163				39.875	0.002842	0.004505	-0.001545	0.002766	-0.00667	0.001663	-0.002567	-0.0001413			39.875	-0.0002944	-0.0001436	-0.005175	-0.00334	0.0001953	0.003111	-0.001407	0.003094			39.875	1.018e-05	-0.0001922	-0.004136	-0.001349	1.739e-05	0.0007059	-0.001758	-5.881e-05
40	0.002303	-0.0008764	0.0002079	-0.0007738	0.001947	-0.0005922	-0.004327	0.001046				40	0.002934	0.004417	-0.0008935	0.002803	-0.006863	0.00182	-0.002499	-0.0002629			40	-0.0001256	-0.0001331	-0.005029	-0.003781	0.0001161	0.003654	-0.001959	0.003109			40	-3.464e-05	-0.0001302	-0.004416	-0.00144	-9.317e-06	0.000764	-0.001663	-0.000363
40.125	0.00221	-0.001201	-0.0001468	-0.0007533	0.001954	-0.0003261	-0.003983	0.001174				40.125	0.003287	0.004622	-0.0009869	0.00255	-0.00705	0.002207	-0.002512	-0.0008041			40.125	-0.0001742	-0.0003	-0.005241	-0.003959	0.0003002	0.003506	-0.002307	0.002603			40.125	0.0004384	-0.000196	-0.004603	-0.00142	-0.0003345	0.0007745	-0.001497	-0.0004756
40.25	0.002451	-0.0007877	-0.0003328	-0.0008086	0.001505	-0.0007853	-0.003706	0.001291				40.25	0.003091	0.004833	-0.0006274	0.002784	-0.006651	0.002276	-0.002322	-0.0008403			40.25	0.0001538	0.0001082	-0.005018	-0.003981	0.0004604	0.003653	-0.00225	0.002565			40.25	0.0003487	-0.0005374	-0.004507	-0.001315	-0.0001381	0.0006267	-0.001223	-0.0004098
40.375	0.002357	-0.0004253	5.01e-05	-0.0009268	0.001692	-0.0004749	-0.003978	0.001226				40.375	0.00315	0.004763	-0.000665	0.002932	-0.006842	0.002223	-0.002084	-0.0007574			40.375	0.0001157	5.67e-05	-0.004963	-0.003782	0.0008161	0.003639	-0.002381	0.002612			40.375	0.0007026	-0.0003839	-0.004644	-0.001259	-0.000592	0.0006372	-0.001228	-0.0003688
40.5	0.002256	-0.0003071	0.0002294	-0.0009135	0.00181	-0.0003962	-0.003907	0.001235				40.5	0.003363	0.004539	-0.0009025	0.002964	-0.006701	0.00208	-0.001767	-0.000601			40.5	0.0002397	0.0002369	-0.005087	-0.004049	0.000757	0.004085	-0.002295	0.002385			40.5	0.0007474	-0.0004726	-0.004809	-0.001497	-0.0006454	0.0003387	-0.001461	-0.0002658
40.625	0.002188	1.767e-05	0.0003806	-0.00116	0.001645	-0.0003085	-0.004047	0.001095				40.625	0.003668	0.00472	-0.0006579	0.002994	-0.006682	0.002021	-0.001519	-0.0003892			40.625	0.0002826	0.0002255	-0.005472	-0.003918	0.0004032	0.003967	-0.001933	0.002227			40.625	0.001024	-0.0005183	-0.005037	-0.00132	-0.0006025	-1.987e-05	-0.001041	6.326e-05
40.75	0.002315	-9.983e-06	0.0007096	-0.001505	0.001667	-0.0006751	-0.004123	0.0007113				40.75	0.003632	0.004539	-0.0007881	0.00281	-0.006556	0.001804	-0.001711	-9.456e-05			40.75	0.0005563	0.0005068	-0.005145	-0.003946	0.0006683	0.003816	-0.002218	0.002026			40.75	0.001059	-0.0005374	-0.005106	-0.001289	-0.0006092	-0.0001524	-0.001398	0.0002216
40.875	0.001938	-0.0002174	0.0007344	-0.001171	0.001733	-0.0006527	-0.004227	0.001002				40.875	0.003472	0.004938	-0.001053	0.002511	-0.006533	0.00173	-0.001561	-0.0002486			40.875	0.0004542	0.0006499	-0.005266	-0.004315	0.0006807	0.00406	-0.002459	0.002143			40.875	0.001413	-0.0005555	-0.005133	-0.001571	-0.0004909	0.0003444	-0.001165	0.000687
41	0.002073	-0.0002513	0.0008803	-0.001018	0.001896	-0.0007548	-0.00439	0.001036				41	0.003692	0.004632	-0.001483	0.002943	-0.006528	0.001671	-0.001481	-0.0002104			41	0.0006679	0.0004315	-0.005142	-0.004359	0.0007808	0.003772	-0.002119	0.002173			41	0.00181	-0.0006023	-0.005025	-0.001813	-0.001079	-0.0001028	-0.001316	0.0003923
41.125	0.00143	-0.0003171	0.001124	-0.001114	0.001757	-0.001152	-0.004281	0.001394				41.125	0.003421	0.0049	-0.001412	0.002887	-0.00702	0.001718	-0.001518	-0.0001322			41.125	0.0006984	6.91e-05	-0.005125	-0.004137	0.000653	0.003342	-0.002347	0.002193			41.125	0.001933	-0.0007844	-0.00536	-0.001541	-0.0008276	-0.0004176	-0.0009686	0.0009178
41.25	0.001525	-9.534e-05	0.0009437	-0.001202	0.001837	-0.001301	-0.004957	0.001264				41.25	0.003379	0.005464	-0.001529	0.002569	-0.006904	0.002012	-0.001694	-0.000632			41.25	0.0007127	0.0003399	-0.004393	-0.003926	0.000735	0.003477	-0.001812	0.002049			41.25	0.002293	-0.0008798	-0.004975	-0.001715	-0.001	-0.0002449	-0.001224	0.001268
41.375	0.001719	-0.000381	0.001001	-0.001768	0.001596	-0.001288	-0.005094	0.001489				41.375	0.003665	0.005527	-0.001466	0.002445	-0.006815	0.002141	-0.001542	-0.0003988			41.375	0.001178	0.0003047	-0.004402	-0.003707	0.001044	0.00386	-0.001997	0.002011			41.375	0.002376	-0.0007701	-0.005226	-0.001957	-0.0007703	-0.0003003	-0.001405	0.001112
41.5	0.002163	0.0001922	0.001147	-0.001655	0.001242	-0.001185	-0.00469	0.001485				41.5	0.003625	0.005326	-0.001325	0.002535	-0.006384	0.002219	-0.001065	-0.0008065			41.5	0.0007451	0.0003476	-0.004263	-0.003783	0.000509	0.003898	-0.001983	0.002263			41.5	0.002779	-0.0007921	-0.005704	-0.002281	-0.0009248	-0.0001763	-0.001395	0.001683
41.625	0.002109	0.0003615	0.00119	-0.001427	0.001046	-0.001373	-0.004437	0.001782				41.625	0.004015	0.005037	-0.001169	0.002713	-0.006927	0.00233	-0.001189	-0.0007278			41.625	0.0006412	0.000401	-0.004135	-0.003791	0.0003373	0.00356	-0.001585	0.001721			41.625	0.002612	-0.0009837	-0.005803	-0.002191	-0.0005405	-0.0002221	-0.001273	0.002261
41.75	0.002265	0.0002456	0.001706	-0.001552	0.0006955	-0.00138	-0.00443	0.001106				41.75	0.004084	0.004876	-0.001276	0.00307	-0.0068	0.002118	-0.001247	-0.0007273			41.75	0.0005	0.0006957	-0.004035	-0.003577	0.0001905	0.003972	-0.001159	0.001395			41.75	0.002775	-0.001311	-0.005572	-0.001779	-0.0004757	-0.000325	-0.001482	0.002748
41.875	0.002693	0.0004707	0.00124	-0.001883	0.0005853	-0.001199	-0.004186	0.001291				41.875	0.004147	0.005134	-0.001424	0.002911	-0.006729	0.001961	-0.000953	-0.001119			41.875	0.0004504	0.0007281	-0.003498	-0.003481	0.0002954	0.003793	-0.0009909	0.001113			41.875	0.00319	-0.0009742	-0.005434	-0.001928	-0.0004337	-0.0002097	-0.001535	0.002753
42	0.002519	0.0004211	0.001174	-0.001628	0.0001276	-0.001384	-0.0041	0.001025				42	0.004127	0.005313	-0.001395	0.002754	-0.006811	0.002433	-0.0009797	-0.0009333			42	0.0005734	0.0004239	-0.003637	-0.003245	0.0005891	0.003966	-0.0005102	0.0006953			42	0.002779	-0.0007234	-0.005194	-0.001541	-0.0004499	-3.895e-05	-0.001264	0.002686
42.125	0.002581	0.0003443	0.001874	-0.001721	0.000365	-0.001154	-0.003879	0.0007809				42.125	0.004073	0.005722	-0.0008257	0.002914	-0.006336	0.002157	-0.000758	-0.0009872			42.125	0.0008281	0.0005049	-0.004064	-0.003389	0.0006997	0.003659	-0.0008831	0.001073			42.125	0.002742	-0.0006557	-0.005673	-0.001327	-0.0005424	-0.000183	-0.001258	0.002903
42.25	0.002305	0.000597	0.001886	-0.002077	0.0008695	-0.001255	-0.003427	0.0004509				42.25	0.004278	0.0051	-0.0002907	0.002861	-0.006465	0.001728	-0.000469	-0.001061			42.25	0.000995	0.0003018	-0.004015	-0.003487	0.0007198	0.003754	-0.0009336	0.0008727			42.25	0.002348	-0.0004678	-0.005955	-0.0013	-0.0007265	-0.0001257	-0.001124	0.003373
42.375	0.002396	0.0007983	0.001683	-0.0021	0.001072	-0.001327	-0.003089	0.0005377				42.375	0.004251	0.005247	-8.808e-05	0.003019	-0.006221	0.001873	-0.0008691	-0.001131			42.375	0.001157	-0.0001588	-0.004145	-0.003241	0.0005805	0.004228	-0.0009069	0.001366			42.375	0.002121	-0.0002389	-0.005931	-0.001554	-0.00014	-0.0003289	-0.001192	0.003672
42.5	0.002464	0.0008502	0.001877	-0.002437	0.000922	-0.001607	-0.003391	0.0005625				42.5	0.004535	0.005241	0.0001627	0.002921	-0.006474	0.001723	-0.0005024	-0.001229			42.5	0.001339	-0.0002561	-0.004442	-0.003263	0.0002916	0.004587	-0.0007105	0.001008			42.5	0.002114	-0.0005489	-0.006191	-0.00161	-0.000201	-0.0001658	-0.0009533	0.003205
42.625	0.002352	0.0004034	0.001866	-0.002624	0.000705	-0.001211	-0.003438	0.000286				42.625	0.004434	0.005577	-8.378e-05	0.003034	-0.006371	0.002052	-0.0006469	-0.001945			42.625	0.001931	-0.0001483	-0.004252	-0.003194	0.0001113	0.00458	-0.000597	0.00102			42.625	0.001993	-0.0004106	-0.005931	-0.002014	-0.0008486	-5.421e-05	-0.001051	0.003237
42.75	0.002303	8.681e-05	0.001824	-0.002663	0.000798	-0.001165	-0.003152	0.0001682				42.75	0.004461	0.005361	-3.419e-05	0.002693	-0.006084	0.001782	-0.0005849	-0.001776			42.75	0.001862	-0.0002466	-0.004446	-0.003103	0.0005348	0.004373	-0.0008726	0.001168			42.75	0.001902	-0.0005031	-0.005838	-0.002155	-0.001061	0.0002767	-0.0009533	0.003416
42.875	0.002978	-5.957e-05	0.002139	-0.002692	0.001315	-0.001054	-0.003141	0.0001415				42.875	0.004598	0.005359	0.00026	0.002608	-0.006055	0.001695	-0.0007985	-0.001703			42.875	0.001922	-6.243e-06	-0.004429	-0.00287	0.0002115	0.00478	-0.001088	0.0007592			42.875	0.001608	-0.0006833	-0.005554	-0.001886	-0.001399	-7.996e-05	-0.0008064	0.003523
43	0.003359	-0.0003724	0.00224	-0.0026	0.0009935	-0.001645	-0.003124	0.0003413				43	0.004469	0.005361	-3.419e-05	0.002331	-0.005767	0.001715	-0.00083	-0.002122			43	0.002006	0.0002942	-0.004523	-0.002504	-0.0003312	0.004835	-0.001199	0.0008765			43	0.001725	-0.0008035	-0.004987	-0.002132	-0.0008018	0.0001432	-0.0008599	0.003096
43.125	0.003205	-0.0007028	0.00236	-0.002462	0.001087	-0.001622	-0.003449	0.0002697				43.125	0.004319	0.005296	-0.000101	0.00248	-0.00543	0.001414	-0.00107	-0.002287			43.125	0.001979	-4.439e-05	-0.004398	-0.002753	-0.0004647	0.004555	-0.001051	0.0007554			43.125	0.00178	-0.001078	-0.005167	-0.002326	-0.00123	0.0002214	-0.0007378	0.003119
43.25	0.003426	-0.0008654	0.001801	-0.002865	0.0005954	-0.00167	-0.003303	3.991e-05				43.25	0.004447	0.005525	0.0003382	0.002411	-0.005445	0.001337	-0.001062	-0.002421			43.25	0.00192	-0.0004964	-0.004564	-0.002624	-0.0003588	0.004384	-0.001294	0.000537			43.25	0.001965	-0.00119	-0.004662	-0.002401	-0.001344	-3.895e-05	-0.0008198	0.003178
43.375	0.003239	-0.0009551	0.001776	-0.002954	0.0006316	-0.001429	-0.003245	-0.0001155				43.375	0.004518	0.00556	2.78e-05	0.002516	-0.005717	0.001446	-0.001273	-0.002026			43.375	0.001677	-0.000546	-0.003906	-0.002978	-0.0005772	0.004466	-0.001083	0.0007048			43.375	0.00178	-0.00152	-0.004616	-0.002182	-0.001523	-0.0003708	-0.0007769	0.002504
43.5	0.002663	-0.001374	0.001565	-0.002708	0.0008858	-0.001327	-0.002931	-0.0001632				43.5	0.004641	0.005121	6.338e-06	0.002418	-0.005833	0.001545	-0.001206	-0.001981			43.5	0.001647	-0.0002695	-0.003862	-0.002777	-0.0004866	0.003949	-0.001287	0.0006591			43.5	0.002025	-0.00168	-0.004448	-0.001628	-0.001196	-1.129e-05	-0.0008951	0.002678
43.625	0.00277	-0.00125	0.001664	-0.002787	0.0005863	-0.001357	-0.002593	-5.736e-05				43.625	0.004777	0.00519	4.353e-05	0.002054	-0.006047	0.001376	-0.001006	-0.001623			43.625	0.001612	-0.0007062	-0.003959	-0.00289	-0.0007403	0.003729	-0.001111	0.0013			43.625	0.001945	-0.002014	-0.004286	-0.001395	-0.001511	3.735e-05	-0.0006615	0.002773
43.75	0.002553	-0.001244	0.00172	-0.003222	0.0004962	-0.001782	-0.002824	-0.0005719				43.75	0.004669	0.00509	-0.0003732	0.002044	-0.005876	0.001306	-0.001038	-0.001473			43.75	0.001842	-0.0006643	-0.003355	-0.00262	-0.001547	0.003614	-0.0009899	0.0009967			43.75	0.001903	-0.002079	-0.004122	-0.001474	-0.001665	0.000271	-0.0006901	0.002312
43.875	0.003099	-0.001302	0.001921	-0.003254	0.0006225	-0.001958	-0.002892	-0.0005428				43.875	0.004738	0.005079	-0.0003131	0.001762	-0.005332	0.0007912	-0.0009873	-0.001232			43.875	0.001663	-0.0007167	-0.003523	-0.002777	-0.0009444	0.003482	-0.000803	0.0009385			43.875	0.001794	-0.002105	-0.003918	-0.001174	-0.002051	0.0005218	-0.0005223	0.002261
44	0.003544	-0.001174	0.001888	-0.00313	-5.457e-06	-0.002003	-0.002912	-0.0004789				44	0.004562	0.004923	6.022e-05	0.001497	-0.005116	0.0008746	-0.0007336	-0.001482			44	0.001543	-0.000793	-0.003245	-0.002765	-0.0007851	0.003535	-0.00113	0.0009814			44	0.001652	-0.001951	-0.00377	-0.00102	-0.001913	0.0007698	-0.0005556	0.002068
44.125	0.003567	-0.001201	0.001638	-0.00312	-0.0002234	-0.001987	-0.002519	-0.0007607				44.125	0.004636	0.004577	0.0008561	0.00155	-0.005005	0.001058	-0.0006788	-0.001536			44.125	0.001894	-0.0008321	-0.00328	-0.00318	-0.0002902	0.003432	-0.001101	0.0009242			44.125	0.00142	-0.002034	-0.003926	-0.001424	-0.001857	0.0011	-0.000692	0.002603
44.25	0.003397	-0.001337	0.001727	-0.003399	6.655e-05	-0.001904	-0.00246	-0.0007149				44.25	0.004168	0.005299	0.0006296	0.001531	-0.004732	0.0009762	-0.00083	-0.001671			44.25	0.001581	-0.001168	-0.00292	-0.00346	-0.000561	0.003673	-0.001279	0.001141			44.25	0.0009076	-0.001964	-0.003743	-0.001866	-0.001944	0.001567	-0.0008217	0.002662
44.375	0.002703	-0.001282	0.001706	-0.003291	-0.0003698	-0.001881	-0.002223	-0.0009004				44.375	0.004067	0.005041	0.0005104	0.001452	-0.004582	0.0006062	-0.0007451	-0.001349			44.375	0.00163	-0.001116	-0.002681	-0.003924	5.47e-06	0.003728	-0.001537	0.001193			44.375	0.0009772	-0.002337	-0.004049	-0.001845	-0.001746	0.001983	-0.0002228	0.002614
44.5	0.002494	-0.0007581	0.001792	-0.003422	-0.0004594	-0.001804	-0.002317	-0.000671				44.5	0.003968	0.004738	0.0002419	0.001458	-0.004492	0.0008331	-0.0003403	-0.001539			44.5	0.001494	-0.001122	-0.00236	-0.003822	6.46e-05	0.003503	-0.001407	0.001312			44.5	0.001227	-0.00242	-0.003606	-0.002077	-0.001971	0.001685	0.0001339	0.002865
44.625	0.001936	-0.0005955	0.001929	-0.002741	-0.0003564	-0.002311	-0.002353	-0.0005571				44.625	0.003917	0.004453	0.0003449	0.001533	-0.004294	0.0005909	-0.0001061	-0.001261			44.625	0.001104	-0.000711	-0.002101	-0.003532	-0.0002892	0.003366	-0.001662	0.001533			44.625	0.001506	-0.002136	-0.003119	-0.002187	-0.002021	0.001595	0.0001959	0.00285
44.75	0.002352	-0.0005326	0.002094	-0.003095	-4.551e-05	-0.002889	-0.002381	4.23e-05				44.75	0.003889	0.00419	0.0007984	0.001204	-0.004151	0.0003043	3.064e-06	-0.001379			44.75	0.001419	-0.0009752	-0.001722	-0.003829	-0.0003207	0.0035	-0.0017	0.001201			44.75	0.0009515	-0.002137	-0.003209	-0.002302	-0.001624	0.001705	-0.000136	0.002463
44.875	0.00228	-0.0003972	0.002289	-0.003202	0.0001796	-0.003112	-0.002193	2.37e-05				44.875	0.004119	0.004159	0.00121	0.00109	-0.0041	0.000403	-0.0003107	-0.0009467			44.875	0.001595	-0.000978	-0.001617	-0.003817	-0.0005992	0.003108	-0.001687	0.000805			44.875	0.0009152	-0.001927	-0.003298	-0.002826	-0.001562	0.001171	1.315e-06	0.002276
45	0.0021	-6.196e-05	0.002409	-0.003321	-0.0002911	-0.003394	-0.002009	-2.446e-05				45	0.004089	0.003553	0.001	0.0008946	-0.004015	1.108e-05	-4.128e-05	-0.0008923			45	0.001626	-0.0007425	-0.001265	-0.003583	-0.0006907	0.003139	-0.00152	0.0005675			45	0.0009181	-0.001769	-0.003358	-0.002556	-0.002195	0.00113	-9.31e-05	0.002458
45.125	0.002123	-0.0001154	0.002211	-0.003142	-0.0006063	-0.003429	-0.002015	0.0002674				45.125	0.003951	0.003343	0.0009805	0.0008517	-0.004284	-0.0004495	-0.0006488	-0.0005404			45.125	0.001609	-0.0006061	-0.001696	-0.003539	-0.001269	0.003295	-0.001135	0.0004798			45.125	0.000508	-0.002089	-0.003067	-0.003072	-0.002076	0.00103	-0.0001751	0.002282
45.25	0.002005	2.196e-05	0.002379	-0.003854	-0.0008714	-0.003456	-0.002288	0.000317				45.25	0.003976	0.003219	0.001187	0.0008364	-0.003771	-0.0002002	-0.0009988	-0.000807			45.25	0.001863	-0.0005355	-0.001652	-0.003665	-0.001707	0.003392	-0.001278	0.0003434			45.25	0.0004489	-0.001862	-0.003308	-0.002844	-0.001704	0.0008298	-0.0006863	0.002467
45.375	0.002032	0.0003486	0.002642	-0.00386	-0.0005243	-0.003269	-0.002504	0.0005282				45.375	0.003862	0.002725	0.001454	0.001126	-0.003657	-0.0003699	-0.0006798	-0.0007426			45.375	0.001502	-0.0007253	-0.001526	-0.00383	-0.00174	0.003368	-0.0009203	-8.385e-05			45.375	0.0003192	-0.002039	-0.003298	-0.002835	-0.001882	0.0006305	-0.001086	0.002383
45.5	0.001604	0.0002857	0.002495	-0.003898	-0.0004995	-0.003341	-0.002695	0.0004123				45.5	0.003755	0.002761	0.001618	0.001086	-0.004014	-0.0001129	-0.0005119	-0.0008608			45.5	0.001702	-0.0009647	-0.001395	-0.003864	-0.001874	0.003603	-0.001144	0.000186			45.5	0.0005252	-0.002224	-0.003018	-0.002703	-0.001721	0.0005313	-0.00183	0.002611
45.625	0.001883	-4.145e-05	0.002312	-0.003852	-0.0007231	-0.003474	-0.002685	0.0007704				45.625	0.003525	0.002477	0.001879	0.001315	-0.003939	4.35e-05	-0.0002425	-0.001371			45.625	0.001611	-0.0009666	-0.001341	-0.003447	-0.001517	0.003561	-0.0007572	0.0006228			45.625	0.0005061	-0.00198	-0.00289	-0.002283	-0.001632	0.0001775	-0.001746	0.0027
45.75	0.00194	-0.0002508	0.0023	-0.004208	-0.000972	-0.003426	-0.002207	0.0009845				45.75	0.003204	0.002488	0.001749	0.001483	-0.003599	0.0002648	-0.0005114	-0.001423			45.75	0.001618	-0.001197	-0.001139	-0.003803	-0.001411	0.003824	-5.816e-05	0.0002576			45.75	0.001014	-0.002144	-0.003113	-0.001928	-0.001202	1.064e-05	-0.001625	0.00292
45.875	0.002266	-0.0003671	0.002396	-0.003835	-0.0007226	-0.00328	-0.002224	0.0007037				45.875	0.002789	0.002175	0.001668	0.001241	-0.003217	0.0005852	0.0001561	-0.001632			45.875	0.001408	-0.0009351	-0.0009897	-0.003707	-0.001417	0.004068	-6.293e-05	2.582e-05			45.875	0.0012	-0.002141	-0.002884	-0.001787	-0.001441	-0.0004986	-0.001594	0.002886
46	0.002364	9.492e-05	0.002126	-0.003868	-0.0007264	-0.002738	-0.002311	7.472e-05				46	0.00233	0.002375	0.001861	0.001568	-0.003402	0.0005785	0.0001599	-0.001619			46	0.001527	-0.0008512	-0.001568	-0.003904	-0.001385	0.00394	-0.0004578	-0.0003785			46	0.001462	-0.002	-0.002951	-0.001886	-0.001664	0.0001966	-0.001315	0.002873
46.125	0.00209	-0.000185	0.002258	-0.003493	-0.0006745	-0.002546	-0.001734	-0.0001003				46.125	0.002496	0.002225	0.001585	0.001469	-0.003369	0.0003759	0.0001256	-0.002129			46.125	0.001676	-0.0007225	-0.001592	-0.003791	-0.001323	0.003894	-0.0007181	-0.0006637			46.125	0.001332	-0.002042	-0.002694	-0.001931	-0.001503	0.0001403	-0.001352	0.002816
46.25	0.002242	-0.0004449	0.001642	-0.003481	-0.000694	-0.002157	-0.001664	-8.168e-05				46.25	0.002613	0.002266	0.001717	0.00172	-0.003368	9.5e-05	-7.903e-06	-0.002009			46.25	0.00158	-0.0003229	-0.001495	-0.003572	-0.001528	0.003756	-0.000433	-0.0004577			46.25	0.001858	-0.001843	-0.002062	-0.002175	-0.001591	-7.476e-06	-0.00111	0.002951
46.375	0.002032	-1.904e-05	0.001415	-0.00335	-0.0009572	-0.002142	-0.001581	-5.402e-05				46.375	0.002491	0.001949	0.001542	0.001602	-0.003046	-0.0003342	7.745e-05	-0.002495			46.375	0.001744	-0.0005088	-0.001058	-0.003614	-0.001604	0.003723	3.053e-05	-0.0007362			46.375	0.001145	-0.001437	-0.001653	-0.002287	-0.001477	-0.0003155	-0.0009342	0.002912
46.5	0.001681	-0.000236	0.001915	-0.003046	-0.001023	-0.002424	-0.001743	-1.399e-07				46.5	0.002039	0.001901	0.001807	0.002039	-0.002792	-4.09e-05	-0.0001214	-0.002082			46.5	0.001658	-0.0003171	-0.0006245	-0.003687	-0.001597	0.003246	-0.0001516	-0.001057			46.5	0.001561	-0.001237	-0.00131	-0.002073	-0.001426	-0.0004891	-0.0003229	0.002965
46.625	0.001235	-0.0007105	0.001712	-0.002699	-0.001161	-0.002634	-0.001919	0.0002273				46.625	0.0017	0.001894	0.001953	0.002087	-0.003057	-4.996e-05	-0.0001018	-0.001963			46.625	0.001766	-0.0001464	-0.0001228	-0.003577	-0.001718	0.002549	0.0001621	-0.0008544			46.625	0.001846	-0.001542	-0.00102	-0.001913	-0.00143	-0.0006522	-0.0001665	0.003243
46.75	0.001651	-0.0004687	0.001338	-0.002928	-0.001106	-0.002573	-0.001742	-0.0003396				46.75	0.001993	0.002207	0.001303	0.001867	-0.002837	-3.227e-06	-5.996e-06	-0.001639			46.75	0.001964	-0.0004421	-0.0003803	-0.003636	-0.001455	0.002568	0.0005722	-0.001017			46.75	0.001611	-0.001615	-0.001137	-0.002046	-0.001655	-0.0006932	-0.0001999	0.002972
46.875	0.001826	-0.0005221	0.00133	-0.003073	-0.001198	-0.002708	-0.001835	-0.0003978				46.875	0.001854	0.002247	0.001101	0.001737	-0.003093	0.0006677	-0.0003875	-0.001731			46.875	0.002006	-0.0007759	-0.00016	-0.003249	-0.001463	0.003055	0.0006571	-0.00118			46.875	0.001794	-0.001946	-0.001395	-0.002132	-0.001431	-0.0007275	3.851e-05	0.002355
47	0.001788	-0.0002484	0.001761	-0.002591	-0.001466	-0.002766	-0.001771	-0.0009109				47	0.002253	0.002245	0.0008508	0.001712	-0.002971	0.0007859	0.0002095	-0.001578			47	0.0019	-0.0007043	-0.0001247	-0.002753	-0.001303	0.002946	0.000494	-0.001348			47	0.001812	-0.001887	-0.001521	-0.00136	-0.001339	-0.0004729	-5.591e-05	0.002332
47.125	0.00181	-0.0003709	0.001765	-0.0028	-0.001814	-0.003151	-0.001432	-0.0004918				47.125	0.002172	0.001908	0.001151	0.001449	-0.002748	0.0008818	0.0006005	-0.0009548			47.125	0.002062	-0.0004468	-0.0001705	-0.002948	-0.001478	0.002946	0.001025	-0.00143			47.125	0.002095	-0.001725	-0.001557	-0.001431	-0.001202	-0.0006636	-0.0005413	0.002256
47.25	0.001561	-0.0006575	0.001767	-0.002824	-0.001936	-0.002778	-0.0007552	-0.0008561				47.25	0.001777	0.001839	0.001385	0.001191	-0.002998	0.001029	0.0007832	-0.0008275			47.25	0.001993	-0.000896	-0.0001972	-0.002953	-0.001424	0.003079	0.0009317	-0.00162			47.25	0.002121	-0.001364	-0.00142	-0.001358	-0.001152	-0.001052	-0.0006977	0.002968
47.375	0.001546	-0.0005765	0.001923	-0.002943	-0.002374	-0.002751	-0.001181	-0.0004112				47.375	0.001821	0.001593	0.001784	0.001315	-0.003229	0.001114	0.0006387	-0.0008184			47.375	0.002198	-0.0005861	-0.0008057	-0.002789	-0.001478	0.002988	0.0003843	-0.001864			47.375	0.002216	-0.001181	-0.001093	-0.001238	-0.001353	-0.001342	-0.001081	0.003087
47.5	0.001291	-0.0005197	0.002199	-0.0032	-0.002671	-0.002563	-0.0008524	-0.0001737				47.5	0.001972	0.001632	0.001817	0.001718	-0.002857	0.0008284	0.000448	-0.0007574			47.5	0.002322	-0.0004716	-0.000305	-0.002763	-0.001445	0.002558	0.0009861	-0.001839			47.5	0.002078	-0.0007386	-0.001503	-0.001076	-0.0009878	-0.000903	-0.001066	0.003236
47.625	0.0009556	-0.001429	0.002185	-0.002996	-0.002263	-0.002639	-0.0009874	7.663e-05				47.625	0.001703	0.001498	0.00147	0.001309	-0.002643	0.0008656	0.0007174	-0.0006005			47.625	0.002558	-0.0004831	4.979e-05	-0.00256	-0.001421	0.002435	0.001218	-0.002258			47.625	0.001731	-0.0005441	-0.001242	-0.001212	-0.0006759	-0.001094	-0.0007769	0.003095
47.75	0.001291	-0.00101	0.00208	-0.00317	-0.002303	-0.002247	-0.0009836	0.0001281				47.75	0.001401	0.001486	0.00176	0.001834	-0.002898	0.001228	0.000518	-0.001188			47.75	0.002064	-0.0003438	0.000108	-0.002412	-0.001744	0.002209	0.001569	-0.001966			47.75	0.001622	-0.0007634	-0.0007612	-0.001342	-0.0008199	-0.001551	-0.000856	0.002407
47.875	0.001133	-0.0008182	0.002112	-0.003087	-0.002534	-0.002228	-0.0009154	-0.0002214				47.875	0.001628	0.001465	0.001657	0.001842	-0.002895	0.001204	0.001134	-0.001504			47.875	0.001878	-6.251e-05	0.000127	-0.002539	-0.002063	0.002096	0.001611	-0.00189			47.875	0.001277	-0.0009656	-0.001011	-0.001552	-0.000571	-0.001591	-0.0008904	0.002615
48	0.000567	-0.0005274	0.002078	-0.00282	-0.002572	-0.001946	-0.0007018	-1.57e-06				48	0.001643	0.001592	0.001431	0.001846	-0.002639	0.001561	0.001082	-0.001414			48	0.001563	-0.0005365	0.0001299	-0.00171	-0.002231	0.002031	0.001177	-0.001743			48	0.0008952	-0.001268	-0.001045	-0.00179	-0.00051	-0.001552	-0.001094	0.002237
48.125	0.0008359	-0.0004506	0.002273	-0.002801	-0.002717	-0.002114	-0.0008009	4.373e-05				48.125	0.00159	0.001465	0.0016	0.001537	-0.002314	0.001726	0.0007827	-0.001856			48.125	0.001347	-0.0007701	0.000292	-0.001779	-0.002779	0.002281	0.001557	-0.001679			48.125	0.0008494	-0.001329	-0.0008575	-0.001902	-0.0004652	-0.001872	-0.001236	0.002324
48.25	0.0006471	-0.0002494	0.002415	-0.002827	-0.002734	-0.00207	-0.00108	0.0001949				48.25	0.001617	0.00166	0.001522	0.00166	-0.002341	0.001898	0.0006806	-0.001667			48.25	0.001415	-0.0006471	0.0002539	-0.001657	-0.003217	0.00208	0.001603	-0.001398			48.25	0.001129	-0.001174	-0.0004131	-0.002007	-0.0004518	-0.001971	-0.0007464	0.002199
48.375	0.0005708	-0.0002808	0.002402	-0.002887	-0.002638	-0.002584	-0.0009664	8.426e-05				48.375	0.001949	0.001722	0.001743	0.001493	-0.002322	0.002079	0.0002734	-0.002086			48.375	0.001462	-0.0004907	0.0001032	-0.001674	-0.003178	0.001984	0.001807	-0.001436			48.375	0.001354	-0.001459	-0.0006	-0.002133	-0.0003402	-0.001248	-0.0006596	0.002238
48.5	0.0005541	-0.0004344	0.002521	-0.002609	-0.002774	-0.002484	-0.001014	0.0001229				48.5	0.001989	0.001924	0.002033	0.001311	-0.002204	0.002255	0.0004189	-0.002141			48.5	0.001133	-0.0006357	7.827e-06	-0.001521	-0.003157	0.001857	0.001922	-0.001326			48.5	0.001059	-0.001337	-0.0004179	-0.001807	-0.0004127	-0.001099	-0.000794	0.002805
48.625	0.0009098	-0.0002503	0.002174	-0.00216	-0.002623	-0.002379	-0.001259	0.0004986				48.625	0.002174	0.001943	0.001968	0.00122	-0.002247	0.002275	0.000468	-0.001961			48.625	0.001006	-0.0004812	-0.0002182	-0.001332	-0.003192	0.002089	0.001947	-0.001035			48.625	0.001156	-0.001793	-0.0005371	-0.001929	-0.0008142	-0.001483	-0.001234	0.002774
48.75	0.0008478	-0.0005312	0.00215	-0.002282	-0.002584	-0.002209	-0.001268	0.0002311				48.75	0.002271	0.0022	0.001711	0.001229	-0.00227	0.002115	0.000457	-0.002218			48.75	0.0008157	-0.0005451	-0.000283	-0.001752	-0.00335	0.001997	0.001974	-0.001063			48.75	0.001141	-0.001833	6.945e-05	-0.002525	-0.0007456	-0.001405	-0.0008866	0.002901
48.875	0.0008955	-0.0003166	0.002354	-0.002499	-0.002832	-0.001561	-0.001276	0.0005091				48.875	0.002332	0.001925	0.001735	0.0008812	-0.002062	0.002139	0.0003564	-0.002043			48.875	0.000871	-0.0005422	-9.326e-05	-0.001683	-0.003533	0.002249	0.001989	-0.001271			48.875	0.001285	-0.001988	-0.0001098	-0.002949	-0.0006225	-0.00137	-0.00098	0.002874
49	0.00132	-0.0006461	0.003047	-0.002315	-0.002839	-0.002032	-0.001352	0.0006741				49	0.002043	0.002226	0.001255	0.000516	-0.002142	0.001805	0.0003216	-0.001946			49	0.0009187	-0.0005107	-0.0001209	-0.001428	-0.00375	0.00223	0.001651	-0.001855			49	0.001224	-0.002217	-0.0002586	-0.002822	-0.0007513	-0.00188	-0.0007778	0.002702
49.125	0.001677	-0.0006361	0.002947	-0.002679	-0.002862	-0.002172	-0.001013	0.0004338				49.125	0.002021	0.002342	0.001571	0.0005603	-0.001932	0.001706	-0.0001462	-0.001616			49.125	0.0007661	-7.3e-05	-0.0001352	-0.001265	-0.003322	0.002304	0.001451	-0.002071			49.125	0.0009963	-0.002306	-0.0003521	-0.003163	-0.0006063	-0.001695	-0.0008017	0.002665
49.25	0.001665	-0.0006375	0.003424	-0.002797	-0.003239	-0.002148	-0.000943	0.0004409				49.25	0.001984	0.002345	0.001359	0.0005894	-0.002059	0.00192	3.215e-05	-0.001244			49.25	0.0009759	0.0004	-4.571e-06	-0.001534	-0.003128	0.002559	0.001282	-0.002394			49.25	0.0006091	-0.002015	-0.000313	-0.002986	-0.00141	-0.001379	-0.001024	0.002917
49.375	0.001766	-0.0006594	0.003654	-0.002469	-0.003369	-0.001791	-0.001157	0.0005301				49.375	0.002008	0.002106	0.001548	0.0002508	-0.002262	0.001889	2.071e-05	-0.001048			49.375	0.001113	0.0002102	0.0006687	-0.001128	-0.003184	0.002754	0.001381	-0.002448			49.375	0.0004622	-0.002103	-0.000622	-0.00303	-0.001385	-0.000841	-0.0007588	0.002775
49.5	0.002186	-0.0004363	0.003541	-0.00246	-0.003364	-0.002168	-0.0006002	0.000481				49.5	0.002263	0.002026	0.001895	0.0003557	-0.002303	0.001959	-0.0001653	-0.001212			49.5	0.0009644	-0.0001302	0.0004475	-0.001567	-0.00272	0.002418	0.0009699	-0.002268			49.5	0.0004927	-0.002034	-0.0005781	-0.003019	-0.001483	-0.0008057	-0.0006834	0.002344
49.625	0.002139	-0.0008435	0.003451	-0.002511	-0.003246	-0.002111	-0.00083	0.0003322				49.625	0.002328	0.002565	0.001445	0.0005031	-0.002328	0.001774	-0.0005782	-0.001202			49.625	0.0008462	-0.0001255	0.0003044	-0.0009249	-0.002935	0.002337	0.000618	-0.002443			49.625	0.0009801	-0.001811	-0.0005132	-0.002708	-0.001423	-0.00144	-0.0002962	0.002248
49.75	0.001402	-0.0006914	0.003683	-0.002293	-0.003498	-0.002282	-0.0006464	-0.0002891				49.75	0.001975	0.002547	0.001299	0.0006476	-0.002205	0.001982	-0.001127	-0.001351			49.75	0.0007623	-0.000278	0.0002434	-0.001063	-0.003396	0.002742	0.0007143	-0.002585			49.75	0.0004002	-0.002065	-0.0008947	-0.002814	-0.0014	-0.001453	-0.0002934	0.002996
49.875	0.001067	-5.242e-05	0.003114	-0.001828	-0.003667	-0.001864	-0.0003017	-0.0005137				49.875	0.002059	0.002835	0.001578	0.0006419	-0.002263	0.001786	-0.00155	-0.001031			49.875	0.0008824	-0.0003372	0.0005657	-0.001389	-0.003441	0.002811	0.0007448	-0.002671			49.875	-6.039e-05	-0.00218	-0.000745	-0.003076	-0.001491	-0.001419	-0.0002161	0.003091
50	0.001122	-0.0005231	0.003352	-0.001963	-0.00374	-0.001909	-0.0001033	-0.0005485				50	0.0018	0.002852	0.001693	0.0007263	-0.002133	0.002011	-0.001621	-0.0005919			50	0.000706	-0.0002647	0.0004437	-0.001454	-0.003449	0.002246	0.0006876	-0.00278			50	-0.000542	-0.002534	-0.0009672	-0.002729	-0.001446	-0.001542	-0.0008723	0.002615
50.125	0.0008812	-0.000287	0.003323	-0.00199	-0.003788	-0.002128	4.783e-05	-0.0006973				50.125	0.002044	0.002568	0.001448	0.0004435	-0.002143	0.001854	-0.00157	-0.0002095			50.125	0.001124	-0.0002332	0.0002377	-0.001116	-0.004203	0.002268	0.0005961	-0.003216			50.125	-0.0005296	-0.002504	-0.001313	-0.002552	-0.001803	-0.001636	-0.001067	0.002828
50.25	0.0007038	-0.0002556	0.00281	-0.002088	-0.003977	-0.002114	-2.275e-05	-0.0003463				50.25	0.002116	0.002299	0.001351	0.0001812	-0.002729	0.001939	-0.001246	-0.0006219			50.25	0.001378	-0.0002408	0.0004313	-0.0007113	-0.004457	0.002101	0.00066	-0.003831			50.25	-0.0005697	-0.00285	-0.0009519	-0.002557	-0.001626	-0.001159	-0.0009381	0.003057
50.375	0.0007038	-0.0004005	0.003037	-0.001541	-0.004061	-0.002294	0.0004932	0.0001792				50.375	0.002072	0.002076	0.00129	0.0004115	-0.002767	0.002024	-0.001136	-0.0002157			50.375	0.001203	-0.0002561	0.0003779	-0.00117	-0.004588	0.002186	0.0007105	-0.003669			50.375	-0.000707	-0.002902	-0.000888	-0.002538	-0.001208	-0.001013	-0.0008694	0.003011
50.5	0.0009718	-0.0001473	0.002879	-0.001774	-0.003752	-0.001761	0.0004159	0.0002602				50.5	0.001805	0.001888	0.0009881	0.0006647	-0.002982	0.001764	-0.001059	-0.0001256			50.5	0.001494	-0.0004802	2.69e-05	-0.001225	-0.004929	0.002116	0.0006237	-0.003383			50.5	-0.001084	-0.00284	-0.0007231	-0.002783	-0.001225	-0.0008171	-0.0003086	0.003053
50.625	0.000617	-0.0003056	0.002824	-0.001601	-0.003607	-0.001639	0.0008098	0.0002516				50.625	0.001774	0.002259	0.0005857	-4.956e-05	-0.003044	0.001852	-0.001041	-0.000137			50.625	0.001526	-0.0008502	2.118e-05	-0.001195	-0.00508	0.001717	0.000411	-0.003001			50.625	-0.001224	-0.002995	-0.0008547	-0.003135	-0.001375	-0.0008362	-0.0002285	0.003549
[truncated: 14,357 more rows]

## Sheet: Fig 3A
	1	2	3	4	5	6	7	8	9
A	DAPI	Human Isotype	H	P	m66	Rabbit	r40	anti Human	anti
						Isotype			Rabbit
Depth	Name	Statistic	#Cells
[truncated: 72 more rows]

## Sheet: Fig 3B
	1	2	3	4	5	6	7	8	9
[truncated: 74 more rows]

[truncated: 14 more sheets: Fig 3C, Fig 4, Fig 5, Fig S1D, Fig S2A, Fig S2B, Fig S2C, Fig S3A, Fig S3B, Fig S3D, Fig S4A, Fig S4B, Fig S4C, Fig S4E]
